# Supplementary material for: SLFN11 captures cancer-immunity interactions associated with platinum sensitivity in high-grade serous ovarian cancer
Source: JCI Insight. 2021 Sep 22;6(18):e146098. doi: 10.1172/jci.insight.146098 (PMC8492341; doi:10.1172/jci.insight.146098)
Supplement: Supplemental tables 1-7 [file jciinsight-6-146098-s030.xlsx]

## Sheet: Summary
Supplementary Table 1 (Table S1):	Demographics of the HGSOC cohort.
Supplementary Table 2 (Table S2):	Clinico-pathological characteristics, tumour infiltrating lymphocyte (TIL) and SLFN11 transcript and protein assessment in HGSOC cases.
Supplementary Table 3 (Table S3):	Correlations among tumor infiltrating lymphocytes (TILs) and SLFN11 protein expression assessments.
Supplementary Table 4 (Table S4):	Univariable and multivariable clinical outcome analyses - internal HGSOC cohort.
Supplementary Table 5 (Table S5):	SLFN11, cellularity and immune cell subpopulations associations - TCGA serous ovarian adenocarcinoma cohort.
Supplementary Table 6 (Table S6):	Clinical outcome analyses of immune cell subpopulations - TCGA serous ovarian adenocarcinoma cohort.
Supplementary Table 7 (Table S7):	Whole gene list of the meta-analysis performed on the RNA-seq datasets as indicated in Figure S6.

## Sheet: Supplementary Table 1
Table S1		PR	PS	p-value
	Stage (n, percent)
	IIIc	11 (85)	13 (87)	1
	IVa	2 (15)	2 (13)
	Cycles (number, IQR)	7 (6 – 8)	7 (6 – 9)	1
	PFI (months, 95% CI)	4 (2 – 6)	11 (9 – n.r.)	n.c.
	Age at diagnosis (years, IQR)	65.7 (64.3 – 69.8)	58.2 (54.7 – 61.5)	0.0026
	PR= platinum-resistant; PS= platinum-sensitive; IQR= interquartile range; PFI= progression-free interval; n.r.= not reached; n.c.= not calculated

## Sheet: Supplementary Table 2
Table S2
Sample ID	Age at diagnosis	Stage (FIGO)	Progression free Interval (months)	PFI event (1 = yes, 0 = no)	Total CD3+ TILs	Total CD8+ TILs	Intratumoral CD3+ TILs	Intratumoral CD8+ TILs	-DeltaDeltaCT SLFN11	Overall H-score (HALO)	Cancer H-score (HALO)	Non-cancer H-score (HALO)	H-score (pathologist assessment)	Total cell count (HALO)	Cancer cell count (HALO)	Non-cancer cell count (HALO)
1	67.2799	IIIc	4	1	131.33	94	24.33	22	-1.8	8.86939	0.945604	21.1703	0	138093	83989	54104
2	65.4921	IIIc	5	1	123	149	2.67	2.33	-1.15	68.0882	4.95261	93.1548	4	524903	149174	375729
3	76.3284	IIIc	9	1	45.67	17	3.33	2.33	-1.15	119.905	209.786	83.1149	90	84726	24608	60118
4	67.4879	IIIc	1	1	31.33	15.67	19.33	7.67	-1.1	15.5119	2.91402	62.9385	7	106757	84351	22406
5	65.6565	IIIc	1	1	180	141.3	46	17	-0.9	27.3038	4.05561	125.871	0	310001	250838	59163
6	63.0281	IVa	2	1	5.67	5.33	0.33	0.33	-0.85	10.6609	9.48383	12.803	11	98763	63740	35023
7	64.2957	IIIc	2	1	46.67	25	2.67	0.67	-0.85	104.748	106.447	98.1436	70	167386	133127	34259
8	60.2764	IIIc	5	1	711	344.67	69	28	-0.6	119.725	73.967	138.111	65	137377	39377	98000
9	69.8097	IIIc	6	1	262.33	102	12.67	7	-0.33	5.43503	0.949914	10.4225	0	125372	66010	59362
10	73.7331	IIIc	5	1	372.33	230.67	16.67	7	-0.25	110.76	8.85559	153.235	0	37425	11010	26415
11	73.7466	IIIc	3	1	477	184.33	21.33	19.67	-0.23	9.56847	1.02404	14.5283	0	103423	37985	65438
12	58.2067	IIIc	9	1	120	76.67	6	6.33	-0.04	50.4492	31.7446	126.883	20	60772	48824	11948
13	72.8842	IVa	3	1	73.67	61.33	49	43.33	0.05	59.5299	12.0483	109.328	26	121636	62266	59370
14	61.0786	IIIc	11	0	162.67	89	26	12.67	0.05	61.2932	8.70712	94.5473	6	106697	41334	65363
15	64.564	IIIc	5	1	174	168	23.33	29.33	0.09	48.3546	1.41252	59.7466	10	61990	12106	49884
16	50.9021	IIIc	24	1	325	195	27	14	0.19	82.5058	9.21803	130.502	2	463531	183434	280097
17	61.7932	IVa	8	1	412.33	374.67	8	5	0.22	NA	NA	NA	NA	NA	NA	NA
18	56.6186	IIIc	30	0	431	150.67	88.67	29	0.26	136.724	118.664	146.481	94	152830	53606	99224
19	56.909	IIIc	9	1	219.33	83	22.33	12.33	0.44	77.9441	5.34186	88.5532	1	163126	20798	142328
20	55.5837	IIIc	6	1	350.67	294.33	45	21	0.51	86.7616	60.1287	101.088	36	287967	100724	187243
21	59.2826	IIIc	11	1	381.33	272	96.67	47	0.64	93.6606	7.48428	122.259	0	54910	13682	41228
22	55.7399	IIIc	12	0	154.67	100	9.33	7.33	0.69	106.61	25.978	121.059	31	58536	8896	49640
23	66.7789	IIIc	14	1	74.67	46	4.33	2.67	0.76	160.234	165.453	157.054	130	97246	36817	60429
24	63.4195	IVa	7	1	329.67	133.33	59	43.33	0.94	90.3636	6.497	115.018	0	42547	9666	32881
25	53.6318	IIIc	11	1	161.67	68	22.33	23.33	0.99	104.652	61.2633	118.21	65	77400	18427	58973
26	53.1417	IIIc	12	0	604.33	266.33	65	46	1.02	146.709	9.4238	193.308	2	126836	32142	94694
27	39.9561	IIIc	12	1	244	114.67	19	5.33	1.03	98.4776	28.2172	129.215	30	115947	35287	80660
28	61.2375	IIIc	7	1	183	139	46.33	58.67	1.38	144.321	190.9	116.308	180	26159	9824	16335

## Sheet: Supplementary Table 3
Table S3
row	column	Spearman's rank correlation	p-value	FDR
Mean_CD3_total	Mean_CD8_total	0.88	0	0
Mean_CD3_total	Mean_CD3_intratum	0.6	0.0007	0.003
Mean_CD8_total	Mean_CD3_intratum	0.51	0.0061	0.0205
Mean_CD3_total	Mean_CD8_intratum	0.5	0.0068	0.0205
Mean_CD8_total	Mean_CD8_intratum	0.43	0.0219	0.051
Mean_CD3_intratum	Mean_CD8_intratum	0.92	0	0
Mean_CD3_total	overall_H_score	0.24	0.2256	0.3645
Mean_CD8_total	overall_H_score	0.18	0.3573	0.4946
Mean_CD3_intratum	overall_H_score	0.18	0.3769	0.4946
Mean_CD8_intratum	overall_H_score	0.13	0.5099	0.5949
Mean_CD3_total	cancer_H_score	-0.11	0.5707	0.6308
Mean_CD8_total	cancer_H_score	-0.16	0.4309	0.5322
Mean_CD3_intratum	cancer_H_score	-0.04	0.8382	0.8382
Mean_CD8_intratum	cancer_H_score	-0.09	0.6397	0.6716
all_H_score	cancer_H_score	0.78	0	0
Mean_CD3_total	non cancer_H_score	0.41	0.0344	0.0723
Mean_CD8_total	non cancer_H_score	0.39	0.0446	0.0852
Mean_CD3_intratum	non cancer_H_score	0.36	0.0625	0.1093
Mean_CD8_intratum	non cancer_H_score	0.21	0.2921	0.4382
all_H_score	non cancer_H_score	0.72	0	0.0001
tumor_H_score	non cancer_H_score	0.5	0.0079	0.0208

## Sheet: Supplementary Table 4
Table S4
Univariable analysis
Variable	HR	95% CI	p-value
Age (continuous)	1.83	1.19 - 2.82	0.0062
Stage (IVa vs. IIIc)	3.19	0.89 - 11.46	0.0758
Total CD3+ TILs	0.55	0.34 - 0.90	0.0180
Total CD8+ TILs	0.67	0.41 - 1.09	0.1040
Intra CD3+ TILs	0.71	0.44 - 1.13	0.1460
Intra CD8+ TILs	0.74	0.45 - 1.21	0.2280
Overall SLFN11 (continuous)	0.50	0.33 - 0.75	0.0009
Cancer SLFN11 (continuous)	0.62	0.38 - 1.02	0.0620
Non-cancer SLFN11 (continuous)	0.54	0.36 - 0.81	0.0028
Overall SLFN11 (cutoff 60)	0.17	0.06 - 0.45	0.0004
Cancer SLFN11 (cutoff 5)	0.14	0.05 - 0.46	0.0009
Non-cancer SLFN11 (cutoff 110)	0.28	0.11 - 0.72	0.0081
Multivariable analysis
Model 1: overall SLFN11 - continuous
Variable	adj. HR	adj. 95% CI	adj. p-value
SLFN11	0.56	0.36 - 0.85	0.0073
Age	1.67	1.02 - 2.74	0.0421
Stage	3.04	0.81 - 11.37	0.0922
Overall significance (Wald test) = 0.001
Overall significance (likelihood ratio test) = 0.001
Model 2: cancer SLFN11 - continuous
Variable	adj. HR	adj. 95% CI	adj. p-value
SLFN11	0.48	0.29 - 0.80	0.0051
CD3+ TILs	0.50	0.28 - 0.90	0.0219
Age	1.67	1.00 - 2.80	0.0500
Overall significance (Wald test) = 0.003
Overall significance (likelihood ratio test) = 0.001
Model 3: non-cancer SLFN11 - continuous
Variable	adj. HR	adj. 95% CI	adj. p-value
SLFN11	0.63	0.41 - 0.97	0.0367
Age	1.59	0.98 - 2.58	0.0597
Stage	2.95	0.80 - 10.92	0.1056
Overall significance (Wald test) = 0.004
Overall significance (likelihood ratio test) = 0.004

## Sheet: Supplementary Table 5
Table S5
Cell subpopulation	Spearman's rank correlation	p-value	FDR
Cancer cell fraction (ESTIMATE)	-0.30	0	0
Macrophages.M2	0.21	0.0002	0.0023
T.cells.CD8	0.19	0.0009	0.0069
Macrophages.M1	0.18	0.0015	0.0086
B.cells.naive	0.16	0.0042	0.0193
T.cells.CD4.memory.activated	0.15	0.008	0.0307
T.cells.CD4.memory.resting	0.15	0.0106	0.0319
NK.cells.resting	0.15	0.0111	0.0319
T.cells.follicular.helper	0.13	0.0235	0.0566
T.cells.regulatory..Tregs.	0.13	0.0246	0.0566
Mast.cells.resting	0.12	0.0332	0.0694
Plasma.cells	0.1	0.0748	0.1434
NK.cells.activated	-0.1	0.0898	0.1564
Monocytes	0.1	0.0952	0.1564
Mast.cells.activated	-0.09	0.1172	0.1797
Eosinophils	-0.08	0.1883	0.2707
Macrophages.M0	0.07	0.2446	0.3309
B.cells.memory	-0.06	0.2792	0.3568
Dendritic.cells.activated	0.03	0.5503	0.6662
T.cells.CD4.naive	-0.02	0.7473	0.8594
Neutrophils	-0.01	0.8489	0.9034
T.cells.gamma.delta	-0.01	0.8641	0.9034
Dendritic.cells.resting	0	0.9686	0.9686

## Sheet: Supplementary Table 6
Table S6
Cell subpopulation	Hazard ratio	95% CI	p-value	FDR
NK.cells.activated	1.94	1.41 - 2.67	0	0
Monocytes	1.31	1.1 - 1.56	0.0022	0.0242
B.cells.naive	0.83	0.71 - 0.96	0.0122	0.0858
NK.cells.resting	0.68	0.49 - 0.93	0.0156	0.0858
Eosinophils	1.56	1.05 - 2.3	0.0269	0.1183
T.cells.follicular.helper	0.87	0.75 - 1.01	0.0617	0.2262
Macrophages.M1	0.87	0.74 - 1.02	0.081	0.2546
T.cells.CD4.memory.resting	0.87	0.73 - 1.03	0.1073	0.2951
T.cells.CD4.memory.activated	0.81	0.56 - 1.15	0.2306	0.5559
T.cells.regulatory..Tregs.	0.92	0.79 - 1.08	0.3071	0.5559
T.cells.CD8	0.85	0.62 - 1.16	0.3084	0.5559
Mast.cells.activated	1.18	0.85 - 1.64	0.3179	0.5559
Macrophages.M2	1.08	0.92 - 1.27	0.3285	0.5559
Macrophages.M0	0.93	0.79 - 1.1	0.4009	0.6057
T.cells.gamma.delta	0.94	0.82 - 1.08	0.413	0.6057
B.cells.memory	0.87	0.6 - 1.26	0.463	0.6240
Neutrophils	1.11	0.81 - 1.52	0.5061	0.6240
Plasma.cells	0.9	0.66 - 1.24	0.5332	0.6240
Mast.cells.resting	0.9	0.66 - 1.24	0.5389	0.6240
Dendritic.cells.activated	0.92	0.67 - 1.26	0.5928	0.6521
Dendritic.cells.resting	0.97	0.83 - 1.14	0.7341	0.7691
T.cells.CD4.naive	1.01	0.9 - 1.14	0.8586	0.8586

## Sheet: Supplementary Table 7
Symbol	GeneID	Alias	Description	Ctr_WT_KO5_6hours:baseMean	Ctr_WT_KO5_6hours:log2FoldChange	Ctr_WT_KO5_6hours:FoldChange	Ctr_WT_KO5_6hours:pvalue	Ctr_WT_KO5_6hours:padj	Ctr_WT_KO5_6hours:isSignif	Gem_WT_KO5_6hours:baseMean	Gem_WT_KO5_6hours:log2FoldChange	Gem_WT_KO5_6hours:pvalue	Gem_WT_KO5_6hours:padj	Gem_WT_KO5_6hours:isSignif	Ctr_WT_KO9_6hours:baseMean	Ctr_WT_KO9_6hours:log2FoldChange	Ctr_WT_KO9_6hours:pvalue	Ctr_WT_KO9_6hours:padj	Ctr_WT_KO9_6hours:isSignif	Gem_WT_KO9_6hours:baseMean	Gem_WT_KO9_6hours:log2FoldChange	Gem_WT_KO9_6hours:pvalue	Gem_WT_KO9_6hours:padj
BCHE	590	ENSG00000114200	butyrylcholinesterase	1149.22	7.21254		1.67386e-205	3.07371e-201	TRUE	968.025	8.14702	2.03701e-192	5.87159e-189	TRUE	1149.22	6.85045	7.92352e-244	2.92314e-239	TRUE	968.025	7.48007	2.94665e-188	2.70753e-184
NFIB	4781	ENSG00000147862	nuclear factor I B	1046.65	5.86632		1.0684e-236	3.9238e-232	TRUE	989.094	5.80942	2.68545e-213	1.00629e-209	TRUE	1154.17	2.8349	3.14594e-79	1.45075e-75	TRUE	1105.51	2.62879	1.98029e-39	7.06637e-37
CYP4F11	57834	ENSG00000171903	cytochrome P450 family 4 subfamily F member 11	191.472	4.14519		4.95225e-71	9.09383e-68	TRUE	191.607	4.9029	8.34854e-79	5.30232e-76	TRUE	214.784	2.3364	6.80062e-39	5.97354e-36	TRUE	215.244	2.51725	1.19369e-33	3.1792e-31
MUC16	94025	ENSG00000181143	mucin 16_ cell surface associated	201.408	4.13235		2.95215e-49	2.78002e-46	TRUE	78.0614	0.321708	0.329266	0.886428	FALSE	342.156	0.144556	0.536887	0.989671	FALSE	137.983	-0.508161	0.0280526	0.174897
ADAM8	101	ENSG00000151651	ADAM metallopeptidase domain 8	463.049	4.12851		5.33843e-104	1.96059e-100	TRUE	423.161	3.124	1.44124e-110	1.86228e-107	TRUE	475.481	3.06583	2.11197e-49	3.38761e-46	TRUE	456.827	1.04386	0.00184736	0.0184347
GJA1	2697	ENSG00000152661	gap junction protein alpha 1	117.101	4.02383		5.48947e-51	5.60017e-48	TRUE	90.3063	4.59339	1.886e-48	5.79279e-46	TRUE	116.167	3.87172	8.35884e-59	2.05583e-55	TRUE	90.0015	4.21828	4.2313e-45	1.89655e-42
CHD5	26038	ENSG00000116254	chromodomain helicase DNA binding protein 5	144.317	3.99023		1.48573e-50	1.47473e-47	TRUE	107.094	1.03356	0.00331081	0.0236942	FALSE	143.232	3.85071	3.23984e-58	7.47027e-55	TRUE	102.595	3.34132	1.61658e-27	3.28264e-25
NMRAL2P	NA	ENSG00000171658	NmrA like redox sensor 2_ pseudogene	445.857	3.7637		2.43449e-62	3.57636e-59	TRUE	506.627	3.27285	1.29487e-65	6.46953e-63	TRUE	478.747	2.73089	1.83173e-66	6.75763e-63	TRUE	504.198	3.36674	1.71235e-97	2.33095e-94
FGFBP1	9982	ENSG00000137440	fibroblast growth factor binding protein 1	151.589	3.61754		4.74107e-48	4.04931e-45	TRUE	146.085	3.23452	2.1918e-38	4.46365e-36	TRUE	188.825	1.44819	5.91389e-13	9.16702e-11	TRUE	194.395	1.06637	1.65985e-06	3.75654e-05
MAL2	114569	ENSG00000147676	mal_ T cell differentiation protein 2 (gene/pseudogene)	615.143	3.55497		4.01253e-126	2.45607e-122	TRUE	580.392	3.51195	2.57413e-125	4.19381e-122	TRUE	981.585	0.470324	2.14689e-05	0.000746494	FALSE	946.659	0.383845	0.00076233	0.00870416
PKP1	5317	ENSG00000081277	plakophilin 1	124.218	3.5356		2.56041e-42	1.8438e-39	TRUE	152.52	2.67134	1.29399e-14	5.63817e-13	TRUE	196.109	0.56747	0.00161645	0.0302097	FALSE	266.594	0.187484	0.406781	0.989335
OASL	8638	ENSG00000135114	2'-5'-oligoadenylate synthetase like	211.133	3.47		3.983e-55	4.43272e-52	TRUE	272.445	3.60101	2.00233e-59	8.93231e-57	TRUE	221.424	2.67924	1.8397e-44	2.34035e-41	TRUE	278.251	2.89931	8.3465e-30	1.94156e-27
SUSD2	56241	ENSG00000099994	sushi domain containing 2	376.445	3.45915		4.81105e-79	1.17794e-75	TRUE	365.522	3.53968	6.69187e-64	3.17415e-61	TRUE	392.98	2.71104	1.51532e-56	2.94228e-53	TRUE	376.344	2.85502	5.31186e-34	1.46791e-31
SLC17A8	246213	ENSG00000179520	solute carrier family 17 member 8	61.391	3.44833		7.97617e-33	3.44627e-30	TRUE	91.2041	4.93125	3.45484e-51	1.22132e-48	TRUE	145.762	-0.358207	0.0980244	0.624364	FALSE	154.902	0.453503	0.0323493	0.194912
KLK4	9622	ENSG00000167749	kallikrein related peptidase 4	89.7232	3.24209		1.78658e-27	5.70557e-25	TRUE	85.9681	0.256588	0.243763	0.751316	FALSE	166.808	0.151833	0.525584	0.989671	FALSE	148.824	0.18713	0.48205	0.989335
CFAP43	80217	ENSG00000197748	cilia and flagella associated protein 43	64.1311	3.19963		1.90069e-29	6.46339e-27	TRUE	85.3474	3.66615	1.91404e-36	3.53315e-34	TRUE	65.9228	2.58854	3.6754e-26	1.78412e-23	TRUE	82.436	4.09113	1.29969e-40	4.82514e-38
SERPINA1	5265	ENSG00000197249	serpin family A member 1	1824.83	3.06163		1.32032e-100	4.4082e-97	TRUE	1826.4	3.27256	5.49149e-169	1.46984e-165	TRUE	2152.67	1.6774	2.83671e-99	5.2326e-95	TRUE	2183.4	1.61818	6.82524e-38	2.18135e-35
CREG2	200407	ENSG00000175874	cellular repressor of E1A stimulated genes 2	129.668	3.03997		7.4761e-40	4.73392e-37	TRUE	79.1302	2.54988	5.05432e-21	3.99568e-19	TRUE	297.415	-0.499661	0.000659908	0.0142956	FALSE	218.802	-0.998027	3.12836e-09	1.15907e-07
CXCL8	3576	ENSG00000169429	C-X-C motif chemokine ligand 8	823.392	3.00137		1.88352e-49	1.82037e-46	TRUE	5565.89	5.70096	0	0	TRUE	938.796	1.78705	4.57332e-27	2.34332e-24	TRUE	5720.01	4.31333	1.77905e-243	3.26936e-239
CBLC	23624	ENSG00000142273	Cbl proto-oncogene C	74.4978	2.93085		1.72327e-26	5.14542e-24	TRUE	86.5998	3.74586	1.36427e-37	2.64881e-35	TRUE	170.687	-0.398611	0.0352239	0.319361	FALSE	167.655	-0.00881635	0.963904	0.991235
MX1	4599	ENSG00000157601	MX dynamin like GTPase 1	318.947	2.89144		1.81092e-46	1.44582e-43	TRUE	300.257	2.5486	1.22255e-22	1.12283e-20	TRUE	352.204	1.68306	2.74132e-14	4.77042e-12	TRUE	327.39	1.78824	2.6848e-13	1.78763e-11
CLDN4	1364	ENSG00000189143	claudin 4	173.002	2.84375		3.30018e-34	1.55388e-31	TRUE	191.872	3.37685	2.02388e-63	9.47987e-61	TRUE	172.581	2.8431	4.00675e-46	5.68526e-43	TRUE	199.421	2.59341	4.46966e-28	9.33397e-26
AREG	374	ENSG00000109321	amphiregulin	782.774	2.71936		4.68332e-119	2.45714e-115	TRUE	2397.74	4.25759	5.27604e-287	4.9426e-283	TRUE	939.486	1.37291	9.57879e-38	7.51874e-35	TRUE	2572.08	2.91511	7.57098e-151	2.78264e-147
AC005336.1	NA	ENSG00000267056		39.0087	2.71247		6.32676e-20	1.21019e-17	TRUE	30.8579	3.30115	9.79316e-20	6.92395e-18	TRUE	42.011	1.83365	5.02754e-13	7.92633e-11	TRUE	34.0511	2.0492	8.54037e-11	4.02943e-09
DUSP4	1846	ENSG00000120875	dual specificity phosphatase 4	181.437	2.6989		9.88904e-39	5.85782e-36	TRUE	228.383	2.72143	2.28822e-46	6.39882e-44	TRUE	235.145	1.03459	4.12277e-10	4.03441e-08	TRUE	286.067	1.15483	1.9848e-10	8.90712e-09
HHIPL2	79802	ENSG00000143512	HHIP like 2	106.047	2.6893		1.12247e-21	2.54468e-19	TRUE	101.081	1.85378	2.96396e-11	8.84983e-10	TRUE	137.109	1.098	6.40752e-07	3.37695e-05	TRUE	122.465	0.869371	0.00129392	0.0136736
RNF43	54894	ENSG00000108375	ring finger protein 43	60.2022	2.57197		1.15579e-17	1.82178e-15	TRUE	133.499	4.59456	8.78054e-52	3.13357e-49	TRUE	63.8511	1.84654	5.15624e-13	8.06034e-11	TRUE	136.085	3.70859	7.24704e-42	2.89519e-39
IL24	11009	ENSG00000162892	interleukin 24	95.3761	2.49902		1.61633e-16	2.21498e-14	TRUE	457.517	6.22512	1.44676e-108	1.7488e-105	TRUE	99.8621	0.778191	0.000445728	0.0102581	FALSE	461.263	5.0862	1.44066e-88	1.765e-85
GHDC	84514	ENSG00000167925	GH3 domain containing	156.782	2.48872		6.39457e-30	2.23664e-27	TRUE	137.273	1.71315	7.03081e-08	1.31335e-06	TRUE	151.294	2.62437	8.02917e-34	5.38567e-31	TRUE	125.742	2.53446	8.64405e-21	1.08803e-18
CLDN11	5010	ENSG00000013297	claudin 11	989.751	2.46317		4.67657e-73	1.0103e-69	TRUE	901.772	2.29915	8.09025e-84	5.51196e-81	TRUE	978.726	2.52634	3.68414e-85	1.94165e-81	TRUE	887.148	2.32672	6.60045e-42	2.66586e-39
CD24	100133941	ENSG00000272398	CD24 molecule	5524.83	2.43975		3.29947e-57	4.1785e-54	TRUE	5182.33	2.34971	1.21545e-49	3.96046e-47	TRUE	9827.47	-0.0874845	0.53697	0.989671	FALSE	9366.84	-0.172512	0.253587	0.823246
C1orf116	79098	ENSG00000182795	chromosome 1 open reading frame 116	426.591	2.43153		1.43724e-57	1.88514e-54	TRUE	682.138	2.93678	1.50691e-86	1.06541e-83	TRUE	606.972	0.559777	9.08083e-05	0.00264621	FALSE	876.497	1.13416	1.08855e-15	9.36971e-14
MPZL2	10205	ENSG00000149573	myelin protein zero like 2	158.686	2.42436		9.78157e-29	3.20748e-26	TRUE	140.568	2.1352	3.10449e-23	2.95258e-21	TRUE	846	-2.22374	5.73697e-90	5.29121e-86	TRUE	816.889	-2.48474	1.06709e-89	1.3524e-86
RGS5	8490	ENSG00000143248	regulator of G protein signaling 5	70.1384	2.39586		6.38505e-19	1.13834e-16	TRUE	130.246	2.26035	2.68444e-20	1.96468e-18	TRUE	111.615	0.241663	0.344668	0.989671	FALSE	130.349	1.74302	2.14393e-08	6.90604e-07
C3	718	ENSG00000125730	complement C3	221.143	2.3928		1.80242e-19	3.27702e-17	TRUE	284.516	3.35074	2.60888e-31	3.81875e-29	TRUE	234.776	2.02294	1.36712e-22	5.09451e-20	TRUE	309.355	2.34007	1.03992e-22	1.56644e-20
SLC43A3	29015	ENSG00000134802	solute carrier family 43 member 3	170.067	2.39275		6.86966e-19	1.21882e-16	TRUE	257.267	3.03844	3.38539e-49	1.08425e-46	TRUE	288.029	0.20003	0.20006	0.914561	FALSE	422.141	0.295673	0.0347217	0.205899
GALNT6	11226	ENSG00000139629	polypeptide N-acetylgalactosaminyltransferase 6	139.685	2.3577		5.50956e-26	1.58081e-23	TRUE	191.918	2.713	2.81207e-33	4.56165e-31	TRUE	205.08	0.453465	0.0315957	0.295995	FALSE	232.667	1.2692	2.07709e-08	6.7025e-07
RAC2	5880	ENSG00000128340	Rac family small GTPase 2	110.998	2.3066		9.21436e-25	2.36648e-22	TRUE	96.1431	2.22654	2.67562e-19	1.82292e-17	TRUE	97.8727	3.55102	1.813e-49	3.04024e-46	TRUE	82.9504	3.93567	3.22659e-38	1.06838e-35
TMEM253	643382	ENSG00000232070	transmembrane protein 253	60.7132	2.29601		3.75657e-15	4.42191e-13	TRUE	52.713	-0.0526355	0.861564	0.987461	FALSE	62.555	1.88893	7.14162e-14	1.19217e-11	TRUE	62.4793	-0.110465	0.657394	0.989335
ZNF503-AS1	NA	ENSG00000226051	ZNF503 antisense RNA 1	28.7362	2.27995		4.66564e-14	4.75974e-12	TRUE	26.9942	2.73738	4.25915e-14	1.77727e-12	TRUE	29.5832	1.72388	1.93797e-11	2.39115e-09	TRUE	26.7528	2.48876	7.1954e-14	5.14513e-12
STAP2	55620	ENSG00000178078	signal transducing adaptor family member 2	55.1879	2.2784		3.07671e-16	4.11883e-14	TRUE	50.757	2.30595	1.20859e-13	4.80256e-12	TRUE	67.0416	1.09376	4.76933e-06	0.000198589	TRUE	51.4038	2.03736	6.63831e-12	3.71362e-10
SAMD9	54809	ENSG00000205413	sterile alpha motif domain containing 9	179.484	2.214		1.94653e-23	4.70318e-21	TRUE	155.062	2.19522	3.11819e-22	2.73641e-20	TRUE	166.822	2.80298	7.53079e-40	7.12374e-37	TRUE	143.819	2.90038	4.87122e-37	1.47964e-34
HMGA2	8091	ENSG00000149948	high mobility group AT-hook 2	137.748	2.20364		5.90704e-15	6.80069e-13	TRUE	183.174	2.34704	4.28801e-12	1.43465e-10	TRUE	137.754	2.15388	4.29256e-19	1.19971e-16	TRUE	180.319	3.17688	2.6473e-50	1.47423e-47
FAM83B	222584	ENSG00000168143	family with sequence similarity 83 member B	50.9086	2.19669		2.82006e-15	3.40689e-13	TRUE	53.1683	2.60144	2.26304e-18	1.42522e-16	TRUE	88.6648	0.0984267	0.648946	0.989671	FALSE	90.1838	0.174419	0.429421	0.989335
APCDD1L-DT	NA	ENSG00000231290	APCDD1L divergent transcript	63.92	2.1948		1.34402e-13	1.30584e-11	TRUE	76.8605	3.13139	5.23034e-26	5.81576e-24	TRUE	72.5859	1.63417	1.0288e-12	1.53043e-10	TRUE	87.1939	1.86131	6.50344e-13	4.08594e-11
RARRES3	5920	ENSG00000133321	retinoic acid receptor responder 3	74.6533	2.19154		1.5305e-18	2.6266e-16	TRUE	65.0065	1.51612	1.42182e-08	2.97478e-07	TRUE	72.5103	1.96443	2.31548e-15	4.7457e-13	TRUE	56.5145	2.16193	7.40031e-13	4.61002e-11
ST14	6768	ENSG00000149418	suppression of tumorigenicity 14	140.559	2.15778		1.20967e-16	1.68921e-14	TRUE	125.207	1.80607	3.26005e-10	8.63325e-09	TRUE	314.248	-0.497006	0.015519	0.176162	FALSE	304.808	-0.899075	4.29207e-07	1.09019e-05
SOCS2	8835	ENSG00000120833	suppressor of cytokine signaling 2	536.204	2.1532		1.03604e-42	7.60995e-40	TRUE	722.362	3.1619	1.95122e-109	2.4372e-106	TRUE	731.268	0.603724	1.09999e-05	0.000410738	FALSE	918.912	1.23445	8.23856e-15	6.62582e-13
CD74	972	ENSG00000019582	CD74 molecule	338.845	2.14714		1.99292e-35	9.89083e-33	TRUE	329.966	1.69079	8.34752e-18	5.02084e-16	TRUE	365.938	1.51337	1.11337e-16	2.56715e-14	TRUE	338.219	1.5695	2.72562e-24	4.55351e-22
SLC22A3	6581	ENSG00000146477	solute carrier family 22 member 3	138.043	2.14657		4.78225e-23	1.14793e-20	TRUE	144.364	1.91454	7.73757e-22	6.57466e-20	TRUE	151.821	1.49142	2.30297e-15	4.7457e-13	TRUE	160.745	1.26887	6.88782e-11	3.30059e-09
MAP7	9053	ENSG00000135525	microtubule associated protein 7	82.5612	2.13457		5.55873e-17	8.3668e-15	TRUE	70.3856	2.53284	5.66397e-21	4.44018e-19	TRUE	197.874	-0.695838	5.47002e-05	0.00170872	FALSE	190.641	-0.964587	1.09044e-08	3.68703e-07
FLG-AS1	NA	ENSG00000237975	FLG antisense RNA 1	215.121	2.1338		5.39819e-26	1.56105e-23	TRUE	316.071	-0.103547	0.776689	0.987106	FALSE	454.821	-0.508287	0.00400537	0.0628	FALSE	315.113	-0.126767	0.635319	0.989335
SPDEF	25803	ENSG00000124664	SAM pointed domain containing ETS transcription factor	43.2619	2.12292		1.24253e-13	1.21364e-11	TRUE	56.2004	2.79195	3.89558e-19	2.61604e-17	TRUE	55.5721	0.836495	0.000621913	0.0135769	FALSE	76.1305	0.957055	5.79289e-05	0.000925704
LYPD3	27076	ENSG00000124466	LY6/PLAUR domain containing 3	147.142	2.11639		3.13369e-20	6.15443e-18	TRUE	152.871	2.14663	3.40021e-21	2.72832e-19	TRUE	282.813	-0.280819	0.0812397	0.559159	FALSE	305.952	-0.445975	0.00251546	0.0240827
POF1B	79983	ENSG00000124429	POF1B_ actin binding protein	33.2392	2.11442		1.58332e-12	1.35862e-10	TRUE	31.5518	2.56419	5.16603e-13	1.92427e-11	TRUE	35.9324	1.51688	2.41158e-09	2.04995e-07	TRUE	33.9333	1.8626	4.52896e-09	1.63354e-07
EREG	2069	ENSG00000124882	epiregulin	1318.9	2.11412		3.31287e-60	4.67955e-57	TRUE	3732.5	3.46442	1.17751e-117	1.69706e-114	TRUE	1453.53	1.48842	1.37859e-42	1.54118e-39	TRUE	3834.59	3.02542	5.89039e-106	1.13945e-102
TENT5C	54855	ENSG00000183508	terminal nucleotidyltransferase 5C	51.0783	2.10355		2.20227e-14	2.35803e-12	TRUE	69.9024	2.69824	4.12774e-22	3.57216e-20	TRUE	48.423	2.11027	8.96155e-17	2.10579e-14	TRUE	67.535	2.94928	6.88689e-26	1.27839e-23
IFIT2	3433	ENSG00000119922	interferon induced protein with tetratricopeptide repeats 2	245.676	2.09822		2.53536e-37	1.38975e-34	TRUE	454.666	2.72435	3.07079e-93	2.6152e-90	TRUE	241.524	2.15137	1.20155e-39	1.10819e-36	TRUE	437.236	3.16207	2.84418e-100	4.54499e-97
IFIT3	3437	ENSG00000119917	interferon induced protein with tetratricopeptide repeats 3	437.493	2.09295		3.48777e-40	2.24723e-37	TRUE	478.402	2.11397	9.03193e-54	3.35094e-51	TRUE	429.628	2.18597	4.18221e-49	6.42876e-46	TRUE	462.1	2.3378	5.59186e-47	2.81539e-44
SCNN1A	6337	ENSG00000111319	sodium channel epithelial 1 alpha subunit	115.231	2.08539		2.29957e-20	4.71811e-18	TRUE	96.3195	2.1167	1.31879e-19	9.23697e-18	TRUE	110.391	2.21448	2.9378e-23	1.17806e-20	TRUE	96.7371	1.92455	2.72672e-14	2.06634e-12
SOCS2-AS1	NA	ENSG00000246985	SOCS2 antisense RNA 1	108.242	2.07837		5.71372e-20	1.10364e-17	TRUE	93.9079	2.35839	8.36523e-22	7.07589e-20	TRUE	141.558	0.728771	0.000394867	0.00930826	FALSE	115.719	0.976204	0.000454978	0.00558152
DUSP6	1848	ENSG00000139318	dual specificity phosphatase 6	211.07	2.05162		2.78837e-20	5.59593e-18	TRUE	316.274	2.42649	2.0204e-28	2.65644e-26	TRUE	282.515	0.650087	0.00062251	0.0135811	FALSE	381.025	1.24932	2.50131e-12	1.45926e-10
SLC16A9	220963	ENSG00000165449	solute carrier family 16 member 9	60.3092	2.04512		1.06354e-13	1.04437e-11	TRUE	63.3249	2.07643	8.39161e-14	3.39579e-12	TRUE	76.3667	0.886171	0.000143019	0.00388531	FALSE	88.5101	0.530973	0.0327527	0.196891
AC011447.7	NA	ENSG00000280079		32.0939	2.02943		5.34706e-12	4.27835e-10	TRUE	37.3422	2.28469	2.52636e-12	8.74126e-11	TRUE	45.4038	0.603057	0.0129566	0.154192	FALSE	60.1338	0.280864	0.265526	0.843013
KYNU	8942	ENSG00000115919	kynureninase	906.452	2.02796		2.85714e-55	3.27911e-52	TRUE	1100.48	2.45491	1.07902e-86	7.7756e-84	TRUE	1033.9	1.26587	1.61496e-36	1.19158e-33	TRUE	1228.42	1.63504	1.40882e-43	5.75331e-41
PMS2	5395	ENSG00000122512	PMS1 homolog 2_ mismatch repair system component	1334.6	2.0239		8.17416e-40	5.08821e-37	TRUE	924.574	0.310056	0.405969	0.979021	FALSE	1604.28	0.5578	0.0300639	0.286387	FALSE	783.539	0.862509	0.00560272	0.047295
CD24P4	NA	ENSG00000185275	CD24 molecule pseudogene 4	117.602	2.01642		5.54997e-16	7.30568e-14	TRUE	92.4693	1.61535	8.10635e-09	1.75382e-07	TRUE	194.678	0.0879156	0.657892	0.989671	FALSE	173.372	-0.387603	0.0796327	0.387864
CXCL1	2919	ENSG00000163739	C-X-C motif chemokine ligand 1	143.903	2.01444		1.79794e-22	4.20581e-20	TRUE	331.998	3.44622	2.73903e-63	1.26712e-60	TRUE	155.449	1.47833	2.5797e-15	5.22914e-13	TRUE	352.697	2.62512	2.15964e-55	1.52645e-52
SERPINB5	5268	ENSG00000206075	serpin family B member 5	167.869	2.00995		7.00183e-15	7.986e-13	TRUE	144.459	1.97559	1.22123e-15	5.88958e-14	TRUE	450.932	-0.899379	2.43915e-06	0.000110819	FALSE	390.532	-1.05153	5.61984e-07	1.38998e-05
AKR1C1	1645	ENSG00000187134	aldo-keto reductase family 1 member C1	218.566	1.99998		3.83945e-25	1.02179e-22	TRUE	169.097	1.75454	5.52492e-18	3.38284e-16	TRUE	196.656	2.83435	2.36696e-44	2.91073e-41	TRUE	153.256	2.33179	4.31415e-22	6.07518e-20
AL354740.1	NA	ENSG00000225339		44.0642	1.99751		2.15271e-11	1.61019e-09	TRUE	65.9653	1.73069	4.47176e-07	7.372e-06	TRUE	60.8353	0.548665	0.0324676	0.302226	FALSE	80.3727	0.813498	0.00969645	0.0739538
CNTN1	1272	ENSG00000018236	contactin 1	114.705	1.99485		1.16448e-14	1.31186e-12	TRUE	88.5645	1.85273	8.8728e-09	1.90657e-07	TRUE	193.846	0.0504642	0.804247	0.989671	FALSE	224.701	-0.840298	0.000582783	0.0069051
TMCC3	57458	ENSG00000057704	transmembrane and coiled-coil domain family 3	235.799	1.99264		6.11941e-17	9.06215e-15	TRUE	249.511	1.57573	1.50758e-07	2.67988e-06	TRUE	248.229	1.57036	2.67915e-13	4.35415e-11	TRUE	249.967	1.80961	3.13656e-25	5.56913e-23
ZNF625	90589	ENSG00000257591	zinc finger protein 625	30.106	1.9923		2.28516e-11	1.6944e-09	TRUE	34.2718	1.62086	6.60658e-07	1.06113e-05	TRUE	41.006	0.60583	0.0180562	0.197372	FALSE	39.0185	0.955224	0.00180984	0.0181152
IL17RE	132014	ENSG00000163701	interleukin 17 receptor E	84.5248	1.99141		6.74568e-15	7.71782e-13	TRUE	86.7299	2.4936	1.67937e-17	9.7414e-16	TRUE	103.58	0.894083	9.90972e-05	0.00284527	FALSE	101.967	1.24463	2.35937e-05	0.000415109
OAS2	4939	ENSG00000111335	2'-5'-oligoadenylate synthetase 2	56.3313	1.99031		4.3808e-11	3.11198e-09	TRUE	45.1663	2.26199	4.07494e-10	1.0678e-08	TRUE	56.1769	1.72567	1.90021e-11	2.36035e-09	TRUE	44.6808	2.18427	3.83436e-11	1.91218e-09
ZNF730	100129543	ENSG00000183850	zinc finger protein 730	37.7338	1.96246		9.38835e-11	6.26693e-09	TRUE	56.0459	4.17704	1.28466e-34	2.1587e-32	TRUE	42.639	1.26421	8.71707e-07	4.45887e-05	TRUE	64.8811	2.04194	8.58282e-14	6.08982e-12
NTSR1	4923	ENSG00000101188	neurotensin receptor 1	67.3721	1.96129		7.78988e-14	7.73219e-12	TRUE	98.8192	2.34558	2.55436e-20	1.88049e-18	TRUE	64.8462	1.97877	4.66459e-16	1.01826e-13	TRUE	96.5551	2.33988	9.60947e-18	9.62361e-16
VWDE	221806	ENSG00000146530	von Willebrand factor D and EGF domains	133.318	1.95264		8.08824e-12	6.29341e-10	TRUE	183.592	2.52364	1.41767e-27	1.75903e-25	TRUE	212.773	0.276155	0.151663	0.801024	FALSE	269.648	0.504936	0.0146312	0.103256
PDZD2	23037	ENSG00000133401	PDZ domain containing 2	103.164	1.93629		4.50659e-11	3.19516e-09	TRUE	123.243	1.71728	7.29169e-11	2.06215e-09	TRUE	138.177	0.234693	0.274846	0.989671	FALSE	121.852	1.69448	1.7729e-10	8.03469e-09
BHLHB9	100528062	ENSG00000198908	basic helix-loop-helix family member b9	78.1479	1.93058		9.59339e-15	1.08408e-12	TRUE	82.7548	0.689543	0.0265722	0.139905	FALSE	89.1559	0.797359	0.00190786	0.0345361	FALSE	78.2567	0.769861	0.0129662	0.094027
IFI44	10561	ENSG00000137965	interferon induced protein 44	47.4934	1.9109		2.29676e-10	1.45433e-08	TRUE	71.3685	2.45111	2.02251e-14	8.68128e-13	TRUE	49.5768	1.65709	7.64808e-11	8.53375e-09	TRUE	73.4259	1.73244	1.10816e-07	3.17362e-06
DHX58	79132	ENSG00000108771	DExH-box helicase 58	45.9232	1.90324		5.35134e-11	3.73637e-09	TRUE	55.195	2.51355	8.19486e-13	2.96121e-11	TRUE	44.4388	1.9662	6.9019e-15	1.30577e-12	TRUE	54.5548	2.7743	7.04713e-20	8.17067e-18
TNS4	84951	ENSG00000131746	tensin 4	293.924	1.89247		9.88182e-21	2.12234e-18	TRUE	305.509	1.93776	2.24009e-17	1.27958e-15	TRUE	422.836	0.325662	0.108987	0.666864	FALSE	420.638	0.498077	0.0120333	0.0882424
AC092070.2	NA	ENSG00000269001		59.0781	1.88309		8.15432e-12	6.33141e-10	TRUE	260.933	1.89754	3.0983e-07	5.26766e-06	TRUE	71.1104	0.922239	0.000133883	0.00366682	FALSE	274.159	1.36267	3.641e-05	0.000613296
BTC	685	ENSG00000174808	betacellulin	90.9808	1.8828		1.3604e-12	1.18113e-10	TRUE	109.359	1.67071	1.18634e-07	2.14238e-06	TRUE	111.776	0.866889	0.000173325	0.00454463	FALSE	132.017	0.806971	0.00567005	0.0476772
CADPS2	93664	ENSG00000081803	calcium dependent secretion activator 2	341.804	1.87902		1.05792e-33	4.85666e-31	TRUE	285.533	2.04157	1.33968e-37	2.61462e-35	TRUE	410.81	0.92534	1.19657e-11	1.55437e-09	FALSE	371.724	0.708934	8.06597e-07	1.93636e-05
LGALS3BP	3959	ENSG00000108679	galectin 3 binding protein	681.345	1.86848		5.60333e-36	2.81901e-33	TRUE	649.955	1.50599	5.91337e-17	3.26341e-15	TRUE	669.939	1.94027	1.39255e-43	1.65722e-40	TRUE	622.796	1.73778	2.18592e-23	3.41878e-21
BDKRB2	624	ENSG00000168398	bradykinin receptor B2	42.3007	1.86044		1.98986e-10	1.27985e-08	TRUE	52.0083	1.5348	1.83832e-05	0.00022365	TRUE	59.4194	0.539945	0.0275389	0.268845	FALSE	80.0156	0.204174	0.497882	0.989335
JCAD	57608	ENSG00000165757	junctional cadherin 5 associated	1003.14	1.85379		1.22969e-25	3.42134e-23	TRUE	921.143	1.92598	6.88307e-36	1.23408e-33	TRUE	1136.02	1.13792	1.56814e-11	1.98803e-09	TRUE	961.768	1.67156	7.90069e-46	3.62978e-43
RNF128	79589	ENSG00000133135	ring finger protein 128_ E3 ubiquitin protein ligase	54.0215	1.85349		5.46539e-11	3.80877e-09	TRUE	55.4079	1.80471	2.79738e-09	6.52698e-08	TRUE	47.5269	2.63377	5.38201e-25	2.45127e-22	TRUE	46.0297	3.30474	6.1848e-24	1.01935e-21
FOXL1	2300	ENSG00000176678	forkhead box L1	33.2439	1.84983		6.48977e-10	3.69524e-08	TRUE	42.2664	2.20449	9.1852e-11	2.57241e-09	TRUE	37.9974	0.845046	0.00092393	0.0188945	FALSE	41.8462	2.22517	4.37015e-13	2.79826e-11
ZNF880	400713	ENSG00000221923	zinc finger protein 880	60.5292	1.84545		1.94395e-11	1.46599e-09	TRUE	59.8717	1.1614	3.92725e-05	0.000446081	TRUE	71.32	1.04122	7.04897e-06	0.000278427	TRUE	66.5863	0.736102	0.00512019	0.0439075
CEMIP	57214	ENSG00000103888	cell migration inducing hyaluronidase 1	152.203	1.83905		4.27179e-10	2.53042e-08	TRUE	186.468	1.78794	1.83368e-06	2.72126e-05	TRUE	210.204	0.535227	0.0332166	0.306664	FALSE	239.829	0.580309	0.0797596	0.388328
KRT19	3880	ENSG00000171345	keratin 19	5204.67	1.83507		6.21738e-168	5.70849e-164	TRUE	5416.31	1.84817	1.42631e-104	1.61959e-101	TRUE	7615.86	0.201347	0.0050261	0.0747606	FALSE	8118.47	0.137815	0.0497197	0.271732
YBX2	51087	ENSG00000006047	Y-box binding protein 2	200.127	1.82579		2.06214e-13	1.95191e-11	TRUE	169.339	1.77516	5.37961e-15	2.4346e-13	TRUE	210.586	1.33018	1.95412e-08	1.42192e-06	TRUE	178.415	1.4662	2.21452e-12	1.30646e-10
TJP3	27134	ENSG00000105289	tight junction protein 3	47.5888	1.82529		3.4036e-10	2.07298e-08	TRUE	50.6141	-0.0479587	0.889865	0.987461	FALSE	66.5274	0.302988	0.223404	0.959914	FALSE	44.0944	0.176472	0.599733	0.989335
CA12	771	ENSG00000074410	carbonic anhydrase 12	169.28	1.81627		3.09612e-20	6.11334e-18	TRUE	184.862	1.75478	1.03598e-12	3.70776e-11	TRUE	191.575	1.01047	2.72174e-06	0.00012171	TRUE	206.869	1.13221	1.864e-06	4.15712e-05
CIITA	4261	ENSG00000179583	class II major histocompatibility complex transactivator	95.1115	1.81574		3.4475e-10	2.09595e-08	TRUE	106.909	2.62792	1.36762e-17	8.00744e-16	TRUE	98.7424	1.55063	3.51299e-10	3.49329e-08	TRUE	114.797	1.74938	1.07132e-08	3.62907e-07
SCEL	8796	ENSG00000136155	sciellin	251.075	1.81083		1.75337e-19	3.2037e-17	TRUE	289.698	2.26004	3.35404e-35	5.79182e-33	TRUE	268.744	1.44321	1.79178e-19	5.37417e-17	TRUE	308.819	1.76883	2.4546e-24	4.11947e-22
IL18R1	8809	ENSG00000115604	interleukin 18 receptor 1	103.323	1.80735		3.87935e-14	4.05906e-12	TRUE	106.821	1.55226	2.60583e-09	6.11814e-08	TRUE	114.852	0.992399	5.82057e-05	0.00179994	FALSE	110.317	1.37248	7.01289e-09	2.43622e-07
AL049555.1	NA	ENSG00000261116		26.939	1.78705		3.15333e-09	1.62653e-07	TRUE	27.1387	2.15626	1.27257e-09	3.10251e-08	TRUE	42.0506	0.35101	0.151498	0.80061	FALSE	45.143	0.229199	0.407757	0.989335
TNFRSF1B	7133	ENSG00000028137	TNF receptor superfamily member 1B	84.4778	1.78292		8.23113e-13	7.31953e-11	TRUE	112.437	1.65953	5.42113e-12	1.77881e-10	TRUE	102.681	0.86137	5.04165e-05	0.00159243	FALSE	131.24	0.923872	2.94353e-05	0.000508634
MCTP1	79772	ENSG00000175471	multiple C2 and transmembrane domain containing 1	355.631	1.77917		5.46265e-18	8.91651e-16	TRUE	256.417	1.77742	1.62163e-26	1.87548e-24	TRUE	372.715	1.53364	2.78299e-20	9.00614e-18	TRUE	273.126	1.37156	2.64808e-14	2.0109e-12
CYBA	1535	ENSG00000051523	cytochrome b-245 alpha chain	139.464	1.77093		1.1492e-16	1.61707e-14	TRUE	131.621	0.62956	0.0356215	0.177832	FALSE	120.891	2.75565	2.97071e-35	2.06784e-32	TRUE	108.757	1.16828	0.000195042	0.00268085
RHBDL2	54933	ENSG00000158315	rhomboid like 2	21.6395	1.76506		5.70751e-09	2.78372e-07	TRUE	20.993	2.1713	2.44057e-09	5.74814e-08	TRUE	23.3689	1.2186	1.92389e-06	8.98434e-05	TRUE	20.5705	1.92909	9.24904e-09	3.16223e-07
GALNT3	2591	ENSG00000115339	polypeptide N-acetylgalactosaminyltransferase 3	66.7914	1.74764		6.32698e-10	3.60815e-08	TRUE	65.5145	2.65827	1.88392e-19	1.30248e-17	TRUE	92.582	0.52251	0.0223	0.230834	FALSE	96.3889	0.58555	0.0199333	0.132987
PAPPA	5069	ENSG00000182752	pappalysin 1	50.9439	1.74561		7.02083e-09	3.36145e-07	TRUE	68.1033	2.66826	4.98261e-13	1.8615e-11	TRUE	176.181	-0.439969	0.0688391	0.501503	FALSE	354.011	-0.694989	0.0298281	0.182717
EFEMP1	2202	ENSG00000115380	EGF containing fibulin extracellular matrix protein 1	4885.45	1.72493		2.99188e-54	3.13942e-51	TRUE	4525.71	1.61127	1.60351e-88	1.25181e-85	TRUE	5824.97	0.8486	5.98632e-14	1.01773e-11	FALSE	5476.5	0.723535	8.62116e-18	8.705e-16
BLACAT1	NA	ENSG00000281406	bladder cancer associated transcript 1 (non-protein coding)	38.7082	1.71317		1.40852e-08	6.36275e-07	TRUE	37.1678	2.3294	7.18994e-12	2.30669e-10	TRUE	45.3685	1.1505	3.56477e-06	0.000153277	TRUE	48.4551	0.683049	0.0407875	0.233069
PTGES	9536	ENSG00000148344	prostaglandin E synthase	556.293	1.71174		1.56573e-33	7.01255e-31	TRUE	510.352	1.61744	1.29898e-40	2.93226e-38	TRUE	654.777	0.872336	1.29117e-08	9.80122e-07	FALSE	624.502	0.682739	8.27073e-08	2.42798e-06
BST1	683	ENSG00000109743	bone marrow stromal cell antigen 1	81.9983	1.71107		7.6077e-13	6.83131e-11	TRUE	78.6856	1.492	5.13331e-09	1.14438e-07	TRUE	164.315	-0.442867	0.0277733	0.270346	FALSE	165.203	-0.720487	0.000247642	0.00330375
LONRF2	164832	ENSG00000170500	LON peptidase N-terminal domain and ring finger 2	571.211	1.70646		4.14494e-30	1.46372e-27	TRUE	580.274	1.68491	1.07523e-41	2.57591e-39	TRUE	1025.11	-0.352439	0.00969268	0.123603	FALSE	1100.95	-0.539792	1.92703e-07	5.24249e-06
TRABD2A	129293	ENSG00000186854	TraB domain containing 2A	701.249	1.70379		3.60763e-42	2.54796e-39	TRUE	583.423	1.15528	2.65521e-12	9.13645e-11	TRUE	719.848	1.50523	1.02088e-31	6.38341e-29	TRUE	572.708	1.2648	7.29942e-24	1.19237e-21
ESRP1	54845	ENSG00000104413	epithelial splicing regulatory protein 1	39.134	1.69409		2.21225e-08	9.64928e-07	TRUE	22.0865	0.742723	0.0450589	0.215199	FALSE	129.747	-0.902145	0.000160588	0.00428336	FALSE	49.468	-0.785412	0.00996323	0.0755963
TMEM92	162461	ENSG00000167105	transmembrane protein 92	53.0897	1.69088		4.15889e-10	2.46752e-08	TRUE	35.0993	1.22281	0.00109639	0.00890423	TRUE	50.9027	1.28448	5.92111e-07	3.13403e-05	TRUE	33.4666	1.71848	1.77494e-07	4.87564e-06
UHRF1BP1L	23074	ENSG00000111647	UHRF1 binding protein 1 like	496.577	1.6861		6.55148e-17	9.51026e-15	TRUE	584.861	2.68217	6.87588e-59	2.96153e-56	TRUE	780.704	0.0250601	0.853038	0.989671	FALSE	864.048	0.513909	0.00102164	0.0111878
OAS3	4940	ENSG00000111331	2'-5'-oligoadenylate synthetase 3	1569.32	1.68141		6.24889e-17	9.21674e-15	TRUE	1695.83	1.82714	2.9676e-58	1.24946e-55	TRUE	1897.1	0.885217	2.6859e-18	7.07773e-16	FALSE	2134.64	0.709627	5.34499e-10	2.22228e-08
RP1	107984125	ENSG00000104237	RP1_ axonemal microtubule associated	61.5039	1.67903		2.37279e-08	1.03128e-06	TRUE	110.845	2.05422	3.68173e-09	8.40719e-08	TRUE	92.632	0.388309	0.105019	0.650387	FALSE	119.752	1.89846	2.72479e-15	2.26576e-13
ULK4P1	NA	ENSG00000261279	ULK4 pseudogene 1	33.8801	1.67431		3.28465e-08	1.38498e-06	TRUE	26.197	0.900169	0.0131309	0.0771589	FALSE	44.7741	0.479714	0.0550139	0.432653	FALSE	40.6726	-0.0270698	0.912584	0.989335
TMEM178B	100507421	ENSG00000261115	transmembrane protein 178B	49.0445	1.66909		1.14609e-08	5.27459e-07	TRUE	30.0411	1.96363	6.89891e-09	1.50826e-07	TRUE	46.7053	1.65504	1.13677e-10	1.21207e-08	TRUE	40.0138	0.373088	0.258652	0.831642
SLC15A3	51296	ENSG00000110446	solute carrier family 15 member 3	26.8386	1.65887		4.07167e-08	1.68967e-06	TRUE	11.6734	0.886455	0.0176155	0.0992462	FALSE	26.4851	1.4634	1.15137e-08	8.84923e-07	TRUE	12.3727	0.679139	0.0414811	0.235917
CD302	9936	ENSG00000241399	CD302 molecule	134.972	1.65061		8.69229e-14	8.55853e-12	TRUE	130.815	1.68429	3.28581e-13	1.25001e-11	TRUE	201.729	0.166545	0.312078	0.989671	FALSE	201.945	0.0496557	0.78476	0.989335
NMNAT2	23057	ENSG00000157064	nicotinamide nucleotide adenylyltransferase 2	60.2248	1.64039		3.7153e-09	1.88725e-07	TRUE	75.8306	1.66744	6.61652e-07	1.06227e-05	TRUE	147.505	-0.739358	0.000405699	0.00950892	FALSE	161.155	-0.468693	0.112017	0.491708
LRCH2	57631	ENSG00000130224	leucine rich repeats and calponin homology domain containing 2	32.3502	1.6398		4.50623e-08	1.85533e-06	TRUE	33.6167	2.2387	6.03285e-11	1.72699e-09	TRUE	45.3937	0.534272	0.0272605	0.266735	FALSE	50.293	0.489551	0.0784966	0.383907
PACSIN1	29993	ENSG00000124507	protein kinase C and casein kinase substrate in neurons 1	28.2491	1.62119		4.65622e-08	1.9128e-06	TRUE	27.7064	1.48899	2.40635e-05	0.000284989	TRUE	56.5472	-0.24179	0.307918	0.989671	FALSE	55.4732	-0.345889	0.261422	0.836706
JPH1	56704	ENSG00000104369	junctophilin 1	229.339	1.61987		2.12036e-14	2.28365e-12	TRUE	384.701	1.10971	1.7482e-06	2.60472e-05	TRUE	348.663	0.0925144	0.501773	0.989671	FALSE	591.38	-0.231559	0.13406	0.556563
IFI6	2537	ENSG00000126709	interferon alpha inducible protein 6	332.463	1.6182		1.73041e-14	1.89705e-12	TRUE	265.264	1.39671	1.63099e-10	4.47084e-09	TRUE	324.265	1.70125	2.14986e-18	5.70595e-16	TRUE	257.923	1.50575	2.71669e-12	1.57491e-10
MEIS2	4212	ENSG00000134138	Meis homeobox 2	343.532	1.61048		9.26418e-26	2.6172e-23	TRUE	363.644	1.07473	6.41137e-13	2.35306e-11	TRUE	466.628	0.342451	0.0224887	0.232396	FALSE	502.49	-0.022094	0.868308	0.989335
SH2D2A	9047	ENSG00000027869	SH2 domain containing 2A	26.2909	1.61013		9.68241e-08	3.73918e-06	TRUE	22.7054	0.82437	0.0250278	0.133292	FALSE	28.2586	1.11846	1.36799e-05	0.000496242	TRUE	27.2867	0.308403	0.359113	0.972229
GRPR	2925	ENSG00000126010	gastrin releasing peptide receptor	111.154	1.59795		4.10737e-14	4.24922e-12	TRUE	140.737	2.11086	1.45674e-24	1.52053e-22	TRUE	119.048	1.17545	3.01438e-09	2.52169e-07	TRUE	146.885	1.70292	3.53625e-14	2.61511e-12
ACSL5	51703	ENSG00000197142	acyl-CoA synthetase long chain family member 5	44.008	1.58938		3.75498e-08	1.57068e-06	TRUE	43.6156	2.62948	1.95421e-15	9.19954e-14	TRUE	50.227	0.820897	0.00137511	0.0263262	FALSE	53.6559	1.13084	0.000240846	0.00322361
TMEM215	401498	ENSG00000188133	transmembrane protein 215	52.3838	1.58774		1.30255e-09	7.08705e-08	TRUE	48.1127	1.2214	1.62471e-05	0.000200004	TRUE	70.3538	0.438475	0.0603982	0.460716	FALSE	63.428	0.266084	0.318487	0.923014
DDX60	55601	ENSG00000137628	DExD/H-box helicase 60	219.445	1.58268		2.10077e-14	2.26921e-12	TRUE	176.908	2.24863	7.39281e-20	5.25661e-18	TRUE	233.298	0.918358	0.000228696	0.00581065	FALSE	202.807	1.3272	1.78117e-08	5.82948e-07
LAD1	3898	ENSG00000159166	ladinin 1	123.097	1.58141		3.95777e-08	1.64799e-06	TRUE	95.456	1.93263	3.93324e-08	7.66441e-07	TRUE	224.74	-0.161101	0.455755	0.989671	FALSE	240.418	-0.809408	1.52327e-05	0.000277986
SMPDL3B	27293	ENSG00000130768	sphingomyelin phosphodiesterase acid like 3B	167.303	1.58136		4.02961e-13	3.69056e-11	TRUE	179.709	1.43247	1.3028e-12	4.62297e-11	TRUE	176.343	1.18818	3.498e-08	2.43029e-06	TRUE	179.661	1.34808	2.07175e-09	7.8258e-08
PRUNE2	158471	ENSG00000106772	prune homolog 2	85.8503	1.57022		1.22742e-08	5.61374e-07	TRUE	84.1631	0.135564	0.68527	0.987106	FALSE	112.548	0.519912	0.0287029	0.276911	FALSE	92.8954	-0.0613534	0.845	0.989335
CPM	1368	ENSG00000135678	carboxypeptidase M	1210.13	1.56907		1.21017e-39	7.40743e-37	TRUE	1134.5	1.41086	2.90347e-11	8.67614e-10	TRUE	1327.1	1.06919	4.0411e-15	7.93001e-13	TRUE	1308.98	0.813281	3.85109e-07	9.89119e-06
CPNE4	131034	ENSG00000196353	copine 4	22.0654	1.56024		1.31551e-07	4.89498e-06	TRUE	35.3208	1.63591	1.15108e-05	0.000145671	TRUE	24.716	0.927621	0.000162095	0.00431458	FALSE	42.4435	0.64292	0.0527942	0.284516
PDE4B	5142	ENSG00000184588	phosphodiesterase 4B	55.2654	1.55832		1.12056e-07	4.25143e-06	TRUE	103.803	2.06814	2.6318e-12	9.06424e-11	TRUE	60.5424	0.947635	0.000227618	0.00579124	FALSE	98.1833	2.27641	6.06891e-14	4.3651e-12
RNF157	114804	ENSG00000141576	ring finger protein 157	631.169	1.5497		8.88872e-25	2.29892e-22	TRUE	715.767	0.519249	0.00027275	0.00258093	FALSE	768.781	0.680928	3.94175e-08	2.71811e-06	FALSE	787.553	0.21598	0.100282	0.455932
C9orf84	158401	ENSG00000165181	chromosome 9 open reading frame 84	198.222	1.5463		1.9932e-15	2.44007e-13	TRUE	273.066	2.29832	2.1037e-32	3.27095e-30	TRUE	288.401	0.160291	0.309307	0.989671	FALSE	330.441	1.1171	8.85895e-09	3.03733e-07
CYP4F3	4051	ENSG00000186529	cytochrome P450 family 4 subfamily F member 3	34.7404	1.54354		2.88615e-07	9.99028e-06	TRUE	79.5874	1.16798	8.76249e-05	0.000923364	TRUE	40.054	0.626432	0.0121204	0.146797	FALSE	83.5021	0.851729	0.00573198	0.0481099
IFIT1	3434	ENSG00000185745	interferon induced protein with tetratricopeptide repeats 1	385.005	1.54335		6.29862e-18	1.01904e-15	TRUE	278.746	1.90377	1.07137e-35	1.8848e-33	TRUE	362.02	1.93444	1.67482e-41	1.71632e-38	TRUE	260.29	2.38261	1.19358e-44	5.22248e-42
FP671120.1	NA	ENSG00000278996		237.995	1.53924		1.56902e-20	3.25559e-18	TRUE	216.789	1.35163	5.62234e-18	3.43687e-16	TRUE	261.822	1.0362	3.504e-10	3.49329e-08	TRUE	230.907	1.02995	1.30134e-09	5.08823e-08
L3MBTL4	91133	ENSG00000154655	L3MBTL4_ histone methyl-lysine binding protein	339.252	1.53317		5.40871e-12	4.31827e-10	TRUE	292.728	1.87867	8.79691e-15	3.91494e-13	TRUE	396.722	0.877607	3.52047e-07	1.96784e-05	FALSE	350.26	1.02632	1.69551e-10	7.73161e-09
IL32	9235	ENSG00000008517	interleukin 32	786.054	1.52167		1.18028e-30	4.37848e-28	TRUE	1096.17	1.86335	1.98006e-27	2.42474e-25	TRUE	749.21	1.75631	2.13668e-36	1.54562e-33	TRUE	1043.61	2.24116	6.84491e-51	4.19297e-48
IFIH1	64135	ENSG00000115267	interferon induced with helicase C domain 1	182.527	1.51546		8.54628e-13	7.56315e-11	TRUE	233.476	1.34262	3.58203e-12	1.21471e-10	TRUE	224.652	0.673879	2.85574e-05	0.000962135	FALSE	251.463	0.983309	5.61045e-07	1.3886e-05
SLC52A3	113278	ENSG00000101276	solute carrier family 52 member 3	68.8137	1.50632		4.57729e-09	2.27477e-07	TRUE	59.2798	1.61439	3.16599e-09	7.33678e-08	TRUE	120.43	-0.217316	0.243248	0.989671	FALSE	102.043	-0.205142	0.356961	0.969571
CXCL2	2920	ENSG00000081041	C-X-C motif chemokine ligand 2	285.859	1.50397		2.12827e-21	4.73713e-19	TRUE	881.579	3.22247	8.93937e-112	1.19634e-108	TRUE	363.817	0.479777	0.00347526	0.0562815	FALSE	971.032	2.14642	4.16516e-49	2.28487e-46
THSD1	55901	ENSG00000136114	thrombospondin type 1 domain containing 1	58.8955	1.49562		3.17127e-08	1.34025e-06	TRUE	62.8637	1.43492	4.15357e-08	8.05604e-07	TRUE	63.2888	1.10946	3.22899e-06	0.00014131	TRUE	57.5688	1.71099	4.46536e-09	1.61376e-07
ABCA13	154664	ENSG00000179869	ATP binding cassette subfamily A member 13	100.247	1.49256		5.05028e-09	2.48628e-07	TRUE	171.149	2.60268	9.01419e-36	1.5933e-33	TRUE	154.6	0.0576302	0.811399	0.989671	FALSE	189.486	1.76574	2.44477e-20	2.96552e-18
MYEOV	26579	ENSG00000172927	myeloma overexpressed	1240.32	1.49023		2.41005e-07	8.45383e-06	TRUE	1576.85	2.74576	4.21681e-59	1.83735e-56	TRUE	1409.19	1.24213	4.15413e-12	5.71843e-10	TRUE	1835.41	1.54251	2.76391e-21	3.66732e-19
NIPAL2	79815	ENSG00000104361	NIPA like domain containing 2	706.773	1.4864		1.90108e-13	1.80878e-11	TRUE	354.749	-0.127852	0.592715	0.987106	FALSE	952.697	0.20158	0.433148	0.989671	FALSE	699.583	-0.99999	0.00233377	0.0225631
NPNT	255743	ENSG00000168743	nephronectin	50.8711	1.47744		1.93984e-07	6.93021e-06	TRUE	60.5815	1.47506	4.01262e-05	0.000454262	TRUE	52.0721	1.3416	3.20769e-08	2.25406e-06	TRUE	71.1531	0.939186	0.00158207	0.0162015
EPCAM	4072	ENSG00000119888	epithelial cell adhesion molecule	842.864	1.47563		8.67061e-37	4.61503e-34	TRUE	767.73	1.17258	3.45974e-23	3.28211e-21	TRUE	1771.9	-0.837742	4.35162e-17	1.06318e-14	FALSE	1623.77	-0.989068	1.15386e-15	9.90861e-14
SFMBT2	57713	ENSG00000198879	Scm like with four mbt domains 2	1012.64	1.47481		1.34553e-29	4.61832e-27	TRUE	1079.08	1.56774	9.51552e-41	2.161e-38	TRUE	1930.7	-0.618565	2.75105e-12	3.87372e-10	FALSE	1891.62	-0.403639	6.39644e-06	0.000126804
PID1	55022	ENSG00000153823	phosphotyrosine interaction domain containing 1	97.6456	1.47227		2.90013e-10	1.79916e-08	TRUE	89.7384	1.40672	2.42762e-08	4.91453e-07	TRUE	110.701	0.871331	4.48583e-05	0.00143656	FALSE	109.095	0.61205	0.00896349	0.0692546
KCNN4	3783	ENSG00000104783	potassium calcium-activated channel subfamily N member 4	228.612	1.46244		7.26871e-16	9.43289e-14	TRUE	265.759	1.10978	5.47609e-08	1.03846e-06	TRUE	323.647	0.18331	0.204613	0.923625	FALSE	345.265	0.204328	0.215785	0.753967
TMEM150C	441027	ENSG00000249242	transmembrane protein 150C	70.8762	1.46231		1.23435e-07	4.60231e-06	TRUE	51.2863	0.378221	0.282923	0.817987	FALSE	88.9782	0.587974	0.0138435	0.162338	FALSE	52.3487	0.343833	0.274399	0.857446
TSPAN7	7102	ENSG00000156298	tetraspanin 7	189.268	1.45875		1.49783e-16	2.06802e-14	TRUE	173.009	1.27433	8.80306e-13	3.17181e-11	TRUE	186.822	1.45771	3.3366e-16	7.37089e-14	TRUE	165.529	1.39684	2.49603e-10	1.10131e-08
KDF1	126695	ENSG00000175707	keratinocyte differentiation factor 1	27.0709	1.4479		1.17519e-06	3.55225e-05	TRUE	21.1133	1.01616	0.00545163	0.0365445	FALSE	52.0692	-0.217397	0.359981	0.989671	FALSE	38.5215	-0.352476	0.234428	0.790038
AC010615.2	NA	ENSG00000268119		81.1992	1.44109		5.45615e-07	1.78715e-05	TRUE	94.1141	2.34012	1.34203e-21	1.11258e-19	TRUE	80.9124	1.49783	6.06427e-10	5.75123e-08	TRUE	93.6838	1.95692	9.3999e-11	4.41231e-09
SEMA3A	10371	ENSG00000075213	semaphorin 3A	14.107	1.44084		8.27634e-07	2.57809e-05	TRUE	76.5552	0.769231	0.0118656	0.0709547	FALSE	14.2817	1.13411	2.13622e-06	9.88827e-05	TRUE	78.8173	0.478125	0.0482407	0.265943
SLCO2A1	6578	ENSG00000174640	solute carrier organic anion transporter family member 2A1	366.732	1.44077		1.44798e-06	4.2886e-05	TRUE	274.418	0.933192	0.0120864	0.072072	FALSE	395.41	0.790923	0.000960004	0.0195347	FALSE	358.89	0.229825	0.458019	0.989335
VGF	7425	ENSG00000128564	VGF nerve growth factor inducible	79.2532	1.4388		1.68298e-08	7.5102e-07	TRUE	88.6367	1.3192	3.84717e-06	5.38517e-05	TRUE	76.4814	1.46797	4.35887e-10	4.24294e-08	TRUE	90.4407	1.26412	1.94874e-07	5.29371e-06
C2CD6	151254	ENSG00000155754	C2 calcium dependent domain containing 6	23.9183	1.43803		1.98372e-06	5.674e-05	TRUE	36.8245	1.7692	2.29299e-06	3.35113e-05	TRUE	38.7795	0.15227	0.542213	0.989671	FALSE	90.158	-0.165123	0.561454	0.989335
AC090204.1	NA	ENSG00000247134		71.0484	1.41853		5.80785e-09	2.8289e-07	TRUE	50.3014	1.21739	2.82875e-05	0.00032919	TRUE	97.0094	0.313855	0.125564	0.721028	FALSE	77.6173	-0.109101	0.63753	0.989335
ZNF528	84436	ENSG00000167555	zinc finger protein 528	317.916	1.41702		7.90277e-17	1.12495e-14	TRUE	317.368	1.26061	1.13734e-12	4.05119e-11	TRUE	355.485	0.896182	1.36097e-08	1.02467e-06	FALSE	357.76	0.73799	9.54843e-05	0.00143359
DKK1	22943	ENSG00000107984	dickkopf WNT signaling pathway inhibitor 1	1902.09	1.41563		3.99116e-28	1.28578e-25	TRUE	3477.08	2.41904	1.6838e-168	4.20635e-165	TRUE	1977.7	1.20855	1.07202e-23	4.54585e-21	TRUE	3571.88	2.16433	8.46991e-102	1.41501e-98
LAMB1	3912	ENSG00000091136	laminin subunit beta 1	708.331	1.4131		3.51471e-24	8.78103e-22	TRUE	740.936	0.889824	1.90552e-05	0.000231005	FALSE	933.329	0.325575	0.00703094	0.0969507	FALSE	905.49	0.227229	0.140439	0.575824
RAB38	23682	ENSG00000123892	RAB38_ member RAS oncogene family	255.177	1.4029		3.30766e-18	5.49671e-16	TRUE	283.859	1.10528	2.40068e-14	1.02109e-12	TRUE	245.288	1.5353	5.79011e-20	1.82572e-17	TRUE	290.516	0.973407	3.08242e-09	1.1432e-07
VILL	50853	ENSG00000136059	villin like	26.3864	1.40068		3.68812e-06	9.90856e-05	TRUE	37.6199	1.4482	0.000108126	0.00112111	TRUE	28.9858	0.855177	0.000822574	0.0171934	FALSE	36.3754	1.74074	1.78686e-07	4.90355e-06
IVL	3713	ENSG00000163207	involucrin	142.521	1.39937		6.22636e-09	3.01675e-07	TRUE	223.8	1.65516	2.67167e-14	1.1325e-12	TRUE	211.833	0.0822649	0.678391	0.989671	FALSE	355.421	-0.0466538	0.747701	0.989335
ABCG2	9429	ENSG00000118777	ATP binding cassette subfamily G member 2 (Junior blood group)	102.277	1.39853		7.75147e-07	2.43317e-05	TRUE	64.5673	1.58168	7.19097e-08	1.33926e-06	TRUE	107.646	1.04592	3.10601e-05	0.00103792	TRUE	74.4195	0.848871	0.00403948	0.0362291
BEND4	389206	ENSG00000188848	BEN domain containing 4	82.189	1.3972		2.09585e-08	9.17426e-07	TRUE	81.7219	1.16721	1.17032e-05	0.000147857	TRUE	95.7197	0.758151	0.000625268	0.0136332	FALSE	90.7519	0.715492	0.00716812	0.0577377
MAN1A1	4121	ENSG00000111885	mannosidase alpha class 1A member 1	159.101	1.39371		7.92409e-14	7.8442e-12	TRUE	155.947	1.65641	8.79915e-16	4.29325e-14	TRUE	150.481	1.63194	2.25158e-19	6.48948e-17	TRUE	154.798	1.65448	1.82887e-15	1.54881e-13
HERC6	55008	ENSG00000138642	HECT and RLD domain containing E3 ubiquitin protein ligase family member 6	381.269	1.3924		4.42018e-09	2.20865e-07	TRUE	372.605	1.14727	1.87641e-09	4.45017e-08	TRUE	476.688	0.604926	2.59346e-05	0.000884599	FALSE	441.379	0.494738	0.00806599	0.0633591
TNFRSF11A	8792	ENSG00000141655	TNF receptor superfamily member 11a	266.073	1.38763		4.61841e-06	0.000120295	TRUE	214.928	3.41178	5.9397e-40	1.29403e-37	TRUE	358.773	0.833186	1.35271e-06	6.53195e-05	FALSE	320.813	0.700529	0.00021854	0.0029672
TOX2	84969	ENSG00000124191	TOX high mobility group box family member 2	183.632	1.38304		3.23486e-13	2.99253e-11	TRUE	220.374	1.22013	6.98277e-08	1.30568e-06	TRUE	192.034	1.0915	1.32321e-08	1.00032e-06	TRUE	244.151	0.814584	8.2993e-06	0.000161222
KIF26B	55083	ENSG00000162849	kinesin family member 26B	293.64	1.37533		6.38881e-11	4.38571e-09	TRUE	267.336	1.69285	1.97311e-16	1.03263e-14	TRUE	598.099	-0.721436	4.28226e-08	2.90942e-06	FALSE	546.17	-0.648104	6.30847e-05	0.000994687
RGS11	8786	ENSG00000076344	regulator of G protein signaling 11	48.9777	1.37387		5.41939e-06	0.000138795	TRUE	43.6801	1.48071	2.94081e-06	4.20443e-05	TRUE	124.159	-0.634556	0.0087627	0.114781	FALSE	93.9071	-0.589659	0.0383766	0.22244
HNRNPA1P10	NA	ENSG00000214223	heterogeneous nuclear ribonucleoprotein A1 pseudogene 10	19.0544	1.37204		4.04589e-06	0.00010744	TRUE	30.5867	-0.0811985	0.807789	0.987106	FALSE	45.1306	-0.361603	0.144389	0.781058	FALSE	19.7763	0.842152	0.0119029	0.0875309
NRDE2	55051	ENSG00000119720	NRDE-2_ necessary for RNA interference_ domain containing	805.886	1.37169		6.47333e-17	9.4341e-15	TRUE	802.642	0.367947	0.324139	0.88081	FALSE	1353.98	-0.297981	0.1133	0.680313	FALSE	888.631	0.174037	0.603664	0.989335
CLDN7	1366	ENSG00000181885	claudin 7	181.583	1.3715		5.2409e-13	4.75252e-11	TRUE	148.748	0.905455	0.000263047	0.00249605	FALSE	469.795	-1.18681	6.58506e-16	1.41242e-13	TRUE	471.1	-1.74636	1.9954e-22	2.94534e-20
TMEM154	201799	ENSG00000170006	transmembrane protein 154	102.064	1.37082		4.39468e-07	1.47531e-05	TRUE	155.928	0.818541	0.0282244	0.146851	FALSE	118.446	0.797919	0.000547225	0.0121836	FALSE	140.997	1.72921	6.63867e-08	1.98372e-06
ANK1	286	ENSG00000029534	ankyrin 1	63.8858	1.36879		2.17075e-07	7.66566e-06	TRUE	71.9095	1.04907	0.00130439	0.0104217	FALSE	71.4786	0.727699	0.00382708	0.0604145	FALSE	73.0155	0.874272	0.00625067	0.0515643
KRT19P1	NA	ENSG00000218014	keratin 19 pseudogene 1	67.9579	1.36057		1.58292e-07	5.79604e-06	TRUE	60.927	1.48941	9.6708e-08	1.77205e-06	TRUE	99.1202	0.144847	0.488884	0.989671	FALSE	91.8158	0.0741128	0.757609	0.989335
MYB	4602	ENSG00000118513	MYB proto-oncogene_ transcription factor	44.1122	1.3584		2.83191e-06	7.82579e-05	TRUE	61.6509	0.728979	0.010368	0.0634924	FALSE	51.3425	0.779159	0.00162331	0.0302799	FALSE	60.7743	0.675309	0.0235537	0.15217
SECTM1	6398	ENSG00000141574	secreted and transmembrane 1	147.118	1.35773		2.9731e-09	1.5466e-07	TRUE	142.542	1.29721	5.78324e-10	1.4833e-08	TRUE	168.539	0.806157	2.19942e-05	0.000763321	FALSE	168.727	0.596737	0.00525378	0.044833
ANPEP	290	ENSG00000166825	alanyl aminopeptidase_ membrane	21.0823	1.35629		2.32853e-06	6.57322e-05	TRUE	16.7638	1.35047	0.000310411	0.00288629	TRUE	24.5978	0.613279	0.00717808	0.0981883	FALSE	15.1356	1.63947	7.35513e-07	1.77266e-05
LMTK3	114783	ENSG00000142235	lemur tyrosine kinase 3	131.107	1.34713		1.25043e-08	5.70475e-07	TRUE	133.842	0.981995	8.33612e-05	0.000882404	FALSE	213.599	-0.164734	0.343578	0.989671	FALSE	181.516	0.0342653	0.882811	0.989335
ANKH	56172	ENSG00000154122	ANKH inorganic pyrophosphate transport regulator	839.025	1.34498		4.25215e-36	2.16895e-33	TRUE	792.28	0.61738	6.73813e-07	1.07948e-05	FALSE	1045.63	0.444322	0.000152623	0.00411891	FALSE	957.32	0.0185984	0.905334	0.989335
GOLT1A	127845	ENSG00000174567	golgi transport 1A	54.9946	1.34485		4.71428e-06	0.000122705	TRUE	58.7444	2.05592	7.0774e-14	2.89525e-12	TRUE	57.1568	1.1724	2.92748e-06	0.000129808	TRUE	60.9308	1.70537	2.23324e-10	9.92508e-09
LINC02266	NA	ENSG00000272727	long intergenic non-protein coding RNA 2266	11.5441	1.33055		4.20506e-06	0.000110945	TRUE	8.97311	1.39957	0.000172045	0.00170913	TRUE	15.0739	0.67165	0.00797636	0.106695	FALSE	10.5344	0.774873	0.0196491	0.131258
SLC16A14	151473	ENSG00000163053	solute carrier family 16 member 14	16.0995	1.32593		1.11339e-05	0.00026296	TRUE	10.5467	1.33114	0.000360927	0.00330757	TRUE	17.2442	0.754898	0.00176106	0.0322266	FALSE	10.3654	1.06024	0.00101852	0.0111679
DLX6	1750	ENSG00000006377	distal-less homeobox 6	30.2203	1.32466		1.10292e-05	0.000260829	TRUE	32.4157	1.21421	0.000208344	0.00202518	TRUE	37.4444	0.630169	0.0139321	0.162705	FALSE	37.2884	0.705779	0.0171301	0.117447
HOXA9	3205	ENSG00000078399	homeobox A9	49.9736	1.32374		7.07249e-07	2.23725e-05	TRUE	51.8091	1.06031	0.000247262	0.00236189	TRUE	83.7484	-0.157441	0.477556	0.989671	FALSE	92.94	-0.504338	0.0481628	0.265632
TMEM163	81615	ENSG00000152128	transmembrane protein 163	75.0153	1.31243		7.4284e-08	2.9272e-06	TRUE	78.826	1.68841	2.85968e-11	8.56577e-10	TRUE	115.23	-0.0351166	0.862371	0.989671	FALSE	112.086	0.298183	0.151759	0.605683
FCMR	9214	ENSG00000162894	Fc fragment of IgM receptor	109.273	1.31198		2.08841e-09	1.10358e-07	TRUE	155.127	1.34657	3.2382e-09	7.48099e-08	TRUE	128.52	0.66221	0.000516544	0.0115985	FALSE	173.523	0.872669	9.10572e-06	0.000174399
DKK3	27122	ENSG00000050165	dickkopf WNT signaling pathway inhibitor 3	402.476	1.31075		9.33584e-18	1.48428e-15	TRUE	364.231	0.993466	1.30181e-13	5.12947e-12	FALSE	312.835	3.14641	8.9077e-61	2.52787e-57	TRUE	279.631	2.37431	7.92667e-23	1.20387e-20
SMPD1	6609	ENSG00000166311	sphingomyelin phosphodiesterase 1	196.648	1.3076		4.56571e-10	2.6915e-08	TRUE	197.062	0.268894	0.131823	0.491704	FALSE	244.969	0.479259	0.00601599	0.086191	FALSE	221.894	-0.0651722	0.721295	0.989335
QPRT	105369247	ENSG00000103485	quinolinate phosphoribosyltransferase	34.4379	1.30538		6.10919e-06	0.000154735	TRUE	37.1746	1.45555	1.23141e-05	0.000154792	TRUE	34.8999	1.07115	2.56951e-05	0.000878538	TRUE	35.777	1.58038	3.78185e-07	9.73377e-06
AC138649.1	NA	ENSG00000274253		49.8998	1.3034		6.35072e-06	0.0001603	TRUE	56.6775	0.649508	0.0123056	0.0732139	FALSE	81.5691	-0.0234931	0.923916	0.989671	FALSE	72.7331	-0.0480696	0.851349	0.989335
ZNF793	390927	ENSG00000188227	zinc finger protein 793	323.984	1.29808		1.4435e-15	1.80935e-13	TRUE	374.878	1.48862	4.98312e-12	1.64953e-10	TRUE	378.252	0.628594	0.000219618	0.0056109	FALSE	475.855	0.532177	0.000586331	0.00693595
AC023906.5	NA	ENSG00000259712		15.949	1.28843		2.05274e-05	0.000450083	TRUE	22.4821	2.04254	2.16486e-08	4.4208e-07	TRUE	18.9934	0.663152	0.00914495	0.11832	FALSE	24.8542	1.45534	6.31011e-06	0.000125499
FEZF1-AS1	NA	ENSG00000230316	FEZF1 antisense RNA 1	93.6831	1.28752		2.10222e-07	7.45234e-06	TRUE	112.604	1.07897	2.85953e-06	4.10545e-05	TRUE	145.735	-0.0547937	0.779748	0.989671	FALSE	155.584	0.0316864	0.877213	0.989335
AC010503.4	NA	ENSG00000275234		100.82	1.28506		5.88115e-09	2.85703e-07	TRUE	100.654	1.26348	8.35625e-09	1.80372e-07	TRUE	158.537	-0.143413	0.393128	0.989671	FALSE	158.897	-0.219086	0.228982	0.781067
B4GALNT3	283358	ENSG00000139044	beta-1_4-N-acetyl-galactosaminyltransferase 3	262.858	1.28119		5.70287e-09	2.78372e-07	TRUE	292.255	1.98532	1.85732e-37	3.56909e-35	TRUE	285.754	0.883394	1.57818e-05	0.000564168	FALSE	346.662	0.980402	3.88571e-06	8.05502e-05
RHEBL1	121268	ENSG00000167550	RHEB like 1	48.6122	1.27944		4.09693e-06	0.00010856	TRUE	42.7822	0.639247	0.0706376	0.309004	FALSE	61.2174	0.471105	0.0531515	0.423479	FALSE	37.0146	1.06854	0.000893669	0.00995029
CD70	970	ENSG00000125726	CD70 molecule	742.058	1.27837		2.39858e-28	7.7956e-26	TRUE	764.476	1.36513	6.02775e-40	1.30562e-37	TRUE	775.615	1.06401	6.6178e-23	2.6252e-20	TRUE	770.769	1.31857	1.07394e-34	3.0598e-32
CRB3	92359	ENSG00000130545	crumbs 3_ cell polarity complex component	182.761	1.2777		1.76598e-12	1.50133e-10	TRUE	163.138	1.17077	1.36245e-09	3.3066e-08	TRUE	295.442	-0.264013	0.0740823	0.52599	FALSE	269.971	-0.400984	0.0183544	0.124304
UPK3B	105375355	ENSG00000243566	uroplakin 3B	73.7402	1.27465		2.04367e-05	0.000448363	TRUE	74.7652	1.4422	1.1402e-06	1.76188e-05	TRUE	83.2589	0.895325	0.000333865	0.00806398	FALSE	73.2267	1.5825	1.05669e-09	4.17607e-08
KIAA0319	9856	ENSG00000137261	KIAA0319	191.749	1.27255		2.16786e-12	1.83027e-10	TRUE	217.499	1.47264	4.56345e-17	2.54089e-15	TRUE	165.229	2.0013	7.76494e-26	3.72032e-23	TRUE	194.758	2.11556	2.67277e-28	5.71133e-26
GJB2	2706	ENSG00000165474	gap junction protein beta 2	18.1987	1.27213		2.41847e-05	0.000519117	TRUE	23.2448	1.91448	1.59911e-07	2.83185e-06	TRUE	18.0081	1.19574	2.25465e-06	0.000103456	TRUE	23.7367	1.6491	6.53094e-07	1.58966e-05
LXN	56925	ENSG00000079257	latexin	12.0303	1.26924		1.42938e-05	0.000328919	TRUE	10.7265	1.57037	2.08239e-05	0.000250501	TRUE	42.7914	-0.845035	0.000770922	0.0162519	FALSE	34.3084	-0.829846	0.00744404	0.0593617
MMP1	4312	ENSG00000196611	matrix metallopeptidase 1	28.8025	1.26684		2.73384e-05	0.000575705	TRUE	32.0184	1.53962	3.98674e-05	0.000452289	TRUE	26.5631	1.63282	1.74885e-10	1.8022e-08	TRUE	32.0526	1.70067	3.65446e-07	9.43231e-06
APLN	8862	ENSG00000171388	apelin	159.368	1.26681		2.35349e-10	1.48513e-08	TRUE	165.968	0.742603	0.000605373	0.00523409	FALSE	171.614	0.920622	5.17715e-07	2.77207e-05	FALSE	182.194	0.418898	0.0445468	0.249889
PRPF40B	25766	ENSG00000110844	pre-mRNA processing factor 40 homolog B	471.033	1.26669		1.09941e-10	7.28824e-09	TRUE	431.379	1.27604	6.09978e-23	5.68584e-21	TRUE	687.174	0.00540835	0.96245	0.992397	FALSE	680.992	-0.262097	0.0881007	0.415849
CPVL	54504	ENSG00000106066	carboxypeptidase_ vitellogenic like	247.926	1.26516		3.27888e-14	3.46035e-12	TRUE	203.62	0.861211	1.38056e-06	2.10208e-05	FALSE	323.992	0.277551	0.0663544	0.489296	FALSE	259.017	0.0743088	0.670669	0.989335
KSR2	283455	ENSG00000171435	kinase suppressor of ras 2	120.419	1.26441		7.19255e-10	4.07017e-08	TRUE	140.864	1.17283	8.05355e-09	1.7434e-07	TRUE	187.563	-0.121566	0.587849	0.989671	FALSE	185.561	0.202042	0.250281	0.818226
PYGO1	26108	ENSG00000171016	pygopus family PHD finger 1	386.541	1.2639		1.57048e-16	2.1602e-14	TRUE	452.256	0.835907	1.29014e-07	2.31534e-06	FALSE	523.236	0.167264	0.233001	0.97717	FALSE	624.826	-0.171606	0.266891	0.84538
AL390719.2	NA	ENSG00000272141		49.8294	1.2609		7.60233e-06	0.000187637	TRUE	71.3172	2.055	8.63479e-14	3.49043e-12	TRUE	77.2225	0.0320041	0.89315	0.989671	FALSE	103.592	0.404675	0.110167	0.486316
ARL4C	10123	ENSG00000188042	ADP ribosylation factor like GTPase 4C	275.282	1.26048		2.19764e-14	2.35803e-12	TRUE	303.271	0.954048	4.41806e-10	1.15288e-08	FALSE	245.173	1.82156	4.36318e-28	2.33285e-25	TRUE	265.271	1.5485	1.22008e-18	1.29979e-16
NDUFAF3	25915	ENSG00000178057	NADH:ubiquinone oxidoreductase complex assembly factor 3	1014.66	1.25967		2.06331e-27	6.5325e-25	TRUE	846.814	1.03872	2.20215e-27	2.67051e-25	TRUE	1398.79	0.0921819	0.344744	0.989671	FALSE	1176.11	-0.0785024	0.398018	0.989335
RAB27B	5874	ENSG00000041353	RAB27B_ member RAS oncogene family	347.842	1.25408		1.72698e-09	9.2054e-08	TRUE	330.171	1.19288	2.31659e-10	6.24512e-09	TRUE	399.371	0.710494	5.31612e-05	0.00166629	FALSE	409.127	0.392601	0.00522543	0.0446433
COX6A1P2	NA	ENSG00000226976	cytochrome c oxidase subunit 6A1 pseudogene 2	168.808	1.25128		4.36175e-09	2.18242e-07	TRUE	145.347	0.304605	0.228244	0.721995	FALSE	243.73	0.0397942	0.840882	0.989671	FALSE	191.128	-0.359646	0.151947	0.6061
GNG11	2791	ENSG00000127920	G protein subunit gamma 11	101.09	1.24648		1.56552e-08	7.0116e-07	TRUE	98.6761	0.946782	5.18263e-05	0.000572703	FALSE	97.9748	1.27152	3.78092e-09	3.14866e-07	TRUE	92.7573	1.15146	9.74028e-07	2.29926e-05
AMPD3	272	ENSG00000133805	adenosine monophosphate deaminase 3	247.378	1.24505		3.37109e-08	1.41817e-06	TRUE	322.014	0.737037	0.0113225	0.0683654	FALSE	316.511	0.362937	0.0678889	0.496936	FALSE	381.384	0.263988	0.147519	0.594965
OBSCN-AS1	NA	ENSG00000162913	OBSCN antisense RNA 1	117.999	1.24437		2.5767e-07	8.95289e-06	TRUE	130.29	1.72462	1.23546e-17	7.29059e-16	TRUE	141.792	0.511505	0.0284102	0.27488	FALSE	154.751	0.890472	2.14661e-06	4.72718e-05
AFAP1L2	84632	ENSG00000169129	actin filament associated protein 1 like 2	431.078	1.24296		1.64757e-19	3.04064e-17	TRUE	476.27	0.948663	7.4378e-06	9.82755e-05	FALSE	449.876	0.996984	2.86668e-11	3.40056e-09	FALSE	518.272	0.634028	0.000875641	0.00976732
CSF1	1435	ENSG00000184371	colony stimulating factor 1	4377.88	1.24232		1.41124e-46	1.15176e-43	TRUE	5758.94	1.62196	5.88369e-57	2.44971e-54	TRUE	4608.05	0.989047	7.7099e-22	2.77183e-19	FALSE	6066.04	1.33819	1.72722e-46	8.24444e-44
PAK6	106821730	ENSG00000137843	p21 (RAC1) activated kinase 6	255.878	1.2412		6.60915e-08	2.63834e-06	TRUE	284.103	0.430277	0.0662511	0.293655	FALSE	426.407	-0.256137	0.218398	0.952138	FALSE	350.713	-0.149581	0.451797	0.989335
ROBO3	64221	ENSG00000154134	roundabout guidance receptor 3	353.42	1.2381		1.52424e-14	1.69634e-12	TRUE	418.817	1.09765	3.5789e-07	6.00306e-06	TRUE	470.432	0.196931	0.250048	0.989671	FALSE	503.871	0.432775	0.0117118	0.0863676
TP53TG1	NA	ENSG00000182165	TP53 target 1 (non-protein coding)	61.5995	1.23598		1.00307e-06	3.06989e-05	TRUE	58.4109	0.941036	0.000948246	0.00784385	FALSE	64.4018	0.949921	5.68897e-05	0.00176516	FALSE	65.9716	0.544259	0.0260072	0.164586
INSC	387755	ENSG00000188487	INSC_ spindle orientation adaptor protein	20.5437	1.22924		4.46257e-05	0.000878309	TRUE	19.579	1.69785	3.90755e-06	5.46357e-05	TRUE	22.9614	0.790644	0.00181147	0.0330509	FALSE	20.7492	1.33797	5.39892e-05	0.000871461
CISH	1154	ENSG00000114737	cytokine inducible SH2 containing protein	26.005	1.22716		3.78863e-05	0.000761583	TRUE	36.403	1.00707	0.00246685	0.0183009	FALSE	37.8875	0.199583	0.435212	0.989671	FALSE	44.6156	0.381682	0.203016	0.728321
LAMA1	284217	ENSG00000101680	laminin subunit alpha 1	916.728	1.22669		1.31337e-14	1.47058e-12	TRUE	1233.59	1.49479	2.70702e-22	2.39239e-20	TRUE	985.397	0.858714	9.89911e-07	4.99587e-05	FALSE	1357.84	1.01467	3.35057e-10	1.44708e-08
GJA3	2700	ENSG00000121743	gap junction protein alpha 3	36.6283	1.22407		1.67388e-05	0.000377379	TRUE	39.9493	1.05399	0.000534644	0.00468417	TRUE	33.2146	1.41991	2.66701e-08	1.90681e-06	TRUE	34.2493	1.48154	4.17922e-06	8.61487e-05
ALDH2	217	ENSG00000111275	aldehyde dehydrogenase 2 family member	780.757	1.22343		1.0535e-26	3.19759e-24	TRUE	736.349	1.02769	3.04863e-16	1.56277e-14	TRUE	1097.86	0.0169096	0.891778	0.989671	FALSE	1079.6	-0.22147	0.0421892	0.239072
CRADD	8738	ENSG00000169372	CASP2 and RIPK1 domain containing adaptor with death domain	115.925	1.22157		6.51775e-07	2.08511e-05	TRUE	110.549	1.15518	2.7542e-05	0.000321512	TRUE	133.724	0.679403	0.00119033	0.0233956	FALSE	123.021	0.754566	0.000995709	0.0109603
IRF5	3663	ENSG00000128604	interferon regulatory factor 5	167.855	1.22109		2.00453e-10	1.28703e-08	TRUE	203.809	0.965183	1.40413e-05	0.000174803	FALSE	203.621	0.464834	0.0167299	0.186353	FALSE	240.11	0.393752	0.0454593	0.254232
SYN2	6854	ENSG00000157152	synapsin II	88.0555	1.22098		1.08913e-05	0.000257895	TRUE	93.0105	1.3835	1.07531e-06	1.66711e-05	TRUE	118.572	0.307768	0.179491	0.868772	FALSE	120.668	0.458928	0.0329425	0.197839
RAB7B	338382	ENSG00000276600	RAB7B_ member RAS oncogene family	69.6867	1.2187		1.96526e-05	0.000434012	TRUE	82.1692	1.55383	5.91592e-07	9.57587e-06	TRUE	80.0324	0.812141	0.000318815	0.00774951	FALSE	109.255	0.530055	0.0136282	0.097738
SMAGP	57228	ENSG00000170545	small cell adhesion glycoprotein	294.26	1.21868		1.31466e-13	1.28069e-11	TRUE	295.544	1.14524	3.10677e-14	1.311e-12	TRUE	380.439	0.284025	0.0325331	0.302443	FALSE	390.246	0.146797	0.261599	0.836825
NEK3	4752	ENSG00000136098	NIMA related kinase 3	401.667	1.21352		3.31524e-10	2.02926e-08	TRUE	410.284	-0.190579	0.470618	0.987106	FALSE	432.907	0.51105	0.0469374	0.390267	FALSE	346.199	0.215906	0.423356	0.989335
AP002761.4	NA	ENSG00000260401		236.421	1.2129		6.25607e-14	6.2776e-12	TRUE	240.19	1.45185	1.27563e-19	8.95135e-18	TRUE	250.886	0.913777	2.50199e-08	1.79929e-06	FALSE	276.966	0.813847	1.21258e-08	4.05526e-07
STRIP2	57464	ENSG00000128578	striatin interacting protein 2	1394.75	1.21103		4.11552e-25	1.07962e-22	TRUE	1504.99	1.4637	8.42639e-65	4.1007e-62	TRUE	1495.31	0.881842	7.29421e-12	9.74993e-10	FALSE	1722	0.836559	3.58974e-18	3.71655e-16
PLPP3	8613	ENSG00000162407	phospholipid phosphatase 3	637.648	1.20814		1.50598e-15	1.86853e-13	TRUE	741.679	1.22031	6.77815e-18	4.10989e-16	TRUE	889.172	0.0544058	0.685375	0.989671	FALSE	964.726	0.236628	0.0875107	0.413894
TMEM155	132332	ENSG00000164112	transmembrane protein 155	27.9463	1.20812		6.40532e-05	0.00120267	TRUE	40.878	0.833566	0.0196904	0.108971	FALSE	28.7103	1.03974	5.28122e-05	0.00165817	TRUE	37.1032	0.969588	0.003824	0.0344986
SDR16C5	195814	ENSG00000170786	short chain dehydrogenase/reductase family 16C member 5	83.8029	1.20741		7.44968e-07	2.34847e-05	TRUE	78.6797	1.33614	2.5277e-08	5.09784e-07	TRUE	116.633	0.15803	0.417529	0.989671	FALSE	112.453	0.0875698	0.675786	0.989335
TNFSF13	8741	ENSG00000161955	TNF superfamily member 13	129.63	1.20721		6.77726e-07	2.16061e-05	TRUE	116.582	0.781856	0.00192565	0.0147322	FALSE	185.545	0.0932681	0.625031	0.989671	FALSE	149.604	0.042048	0.869494	0.989335
OVOL2	58495	ENSG00000125850	ovo like zinc finger 2	39.9296	1.20649		2.4766e-05	0.000529736	TRUE	41.8474	2.33102	4.31784e-10	1.12909e-08	TRUE	134.453	-0.197959	0.29077	0.989671	FALSE	166.698	-0.521739	0.0989945	0.451512
TNS1	7145	ENSG00000079308	tensin 1	35.8947	1.20506		6.84981e-05	0.00127569	TRUE	56.6654	1.51979	1.4179e-06	2.1537e-05	TRUE	51.7263	0.242525	0.337325	0.989671	FALSE	77.1876	0.32046	0.320587	0.925917
PON3	5446	ENSG00000105852	paraoxonase 3	62.1068	1.20424		1.10168e-06	3.34936e-05	TRUE	69.8777	1.19492	2.35623e-05	0.00027923	TRUE	79.1155	0.385241	0.0676564	0.495923	FALSE	88.6301	0.37194	0.129377	0.543196
AL356489.2	NA	ENSG00000260947		13.4196	1.20274		6.09504e-05	0.00115444	TRUE	16.9945	1.35812	0.000192087	0.00188574	TRUE	18.4613	0.437914	0.0881903	0.588978	FALSE	21.5504	0.562137	0.0830373	0.399261
PHLDA1	22822	ENSG00000139289	pleckstrin homology like domain family A member 1	6584.57	1.20206		1.07376e-40	7.16996e-38	TRUE	10397	2.45569	5.5643e-135	9.47752e-132	TRUE	8015.64	0.428963	3.3873e-07	1.90494e-05	FALSE	11779.6	1.54382	7.98485e-47	3.913e-44
JAG1	182	ENSG00000101384	jagged 1	77.0563	1.19908		1.69909e-05	0.000382358	TRUE	121.25	0.142516	0.546855	0.987106	FALSE	102.749	0.314685	0.181227	0.872106	FALSE	134.798	-0.129316	0.524838	0.989335
RHOU	58480	ENSG00000116574	ras homolog family member U	80.34	1.19457		2.54443e-07	8.86591e-06	TRUE	83.1233	0.945657	0.000129803	0.00132389	FALSE	96.5319	0.500741	0.0195572	0.209313	FALSE	93.5423	0.537449	0.0145335	0.102724
ARPC1B	10095	ENSG00000130429	actin related protein 2/3 complex subunit 1B	4669.28	1.19381		4.25308e-43	3.18773e-40	TRUE	4211.38	0.884923	5.29964e-47	1.51594e-44	FALSE	4983.5	0.906694	2.09085e-33	1.37742e-30	FALSE	4477.42	0.64559	2.37698e-21	3.20013e-19
MMP14	4323	ENSG00000157227	matrix metallopeptidase 14	3969.55	1.19107		1.50441e-31	5.8159e-29	TRUE	3647.41	1.05772	8.1406e-33	1.2817e-30	TRUE	4800.68	0.448846	3.65734e-07	2.03202e-05	FALSE	4543.68	0.249295	0.0164661	0.113908
ARHGAP4	393	ENSG00000089820	Rho GTPase activating protein 4	50.5429	1.18868		2.52193e-05	0.000538177	TRUE	51.3242	0.888395	0.00626672	0.0412918	FALSE	55.8865	0.540811	0.0348446	0.316944	FALSE	61.3061	0.273204	0.412541	0.989335
CCDC71L	168455	ENSG00000253276	coiled-coil domain containing 71 like	641.608	1.18812		1.57852e-24	4.02588e-22	TRUE	728.773	1.40476	1.15191e-35	2.01703e-33	TRUE	671.357	0.962423	6.19338e-14	1.04332e-11	FALSE	778.185	1.08246	5.76177e-21	7.40447e-19
TMEM45B	120224	ENSG00000151715	transmembrane protein 45B	44.5811	1.18785		6.19056e-05	0.00116952	TRUE	65.1576	0.640252	0.0864618	0.36067	FALSE	54.3963	0.538401	0.0341366	0.312034	FALSE	79.9238	0.214566	0.521231	0.989335
LINC00707	NA	ENSG00000238266	long intergenic non-protein coding RNA 707	5939.98	1.18577		7.48814e-37	4.04426e-34	TRUE	5733.69	1.41552	1.74191e-55	6.87082e-53	TRUE	7019.43	0.512479	4.08665e-07	2.24352e-05	FALSE	6713.61	0.711765	3.04534e-12	1.75988e-10
ITGB2	3689	ENSG00000160255	integrin subunit beta 2	567.983	1.1825		2.35323e-17	3.6161e-15	TRUE	537.737	1.00915	2.39435e-10	6.45013e-09	TRUE	671.836	0.524289	1.31199e-05	0.000479443	FALSE	612.656	0.51898	0.000173097	0.00242362
NID1	4811	ENSG00000116962	nidogen 1	988.59	1.18202		3.1236e-25	8.37352e-23	TRUE	951.07	1.15565	3.66638e-28	4.77037e-26	TRUE	1215.43	0.392125	2.21014e-05	0.00076632	FALSE	1226.56	0.215027	0.0383384	0.222289
HRCT1	646962	ENSG00000196196	histidine rich carboxyl terminus 1	41.0379	1.18162		1.78557e-05	0.000397677	TRUE	39.4365	0.494865	0.102778	0.411815	FALSE	57.0502	0.204181	0.378333	0.989671	FALSE	52.3978	-0.204895	0.449258	0.989335
SLC37A1	54020	ENSG00000160190	solute carrier family 37 member 1	138.886	1.18144		6.81079e-08	2.70707e-06	TRUE	144.099	0.475578	0.0942295	0.385308	FALSE	156.001	0.657105	0.00254884	0.0436951	FALSE	153.833	0.275732	0.30033	0.896914
TTC22	55001	ENSG00000006555	tetratricopeptide repeat domain 22	146.834	1.17944		2.78292e-06	7.7078e-05	TRUE	158.175	0.832936	0.000184891	0.0018237	FALSE	198.261	0.239943	0.200114	0.914561	FALSE	203.778	0.0426151	0.843546	0.989335
SLC4A4	8671	ENSG00000080493	solute carrier family 4 member 4	1127.18	1.1781		7.71062e-35	3.72606e-32	TRUE	1113.96	1.41084	3.22362e-25	3.42197e-23	TRUE	1374.5	0.402563	5.53351e-05	0.00172272	FALSE	1387.57	0.498809	7.12976e-05	0.00111131
OR2A7	107987545	ENSG00000243896	olfactory receptor family 2 subfamily A member 7	23.5188	1.17416		7.99375e-05	0.00145986	TRUE	28.4911	1.14413	0.00225427	0.0168944	FALSE	26.4483	0.706149	0.00589698	0.0849478	FALSE	36.4288	0.704171	0.0192196	0.128975
AP001458.2	NA	ENSG00000255432		10.6287	1.17179		3.216e-05	0.000660206	TRUE	23.137	0.0914052	0.798858	0.987106	FALSE	27.9692	-0.317537	0.214941	0.944739	FALSE	26.4704	-0.0393852	0.89813	0.989335
ISG15	9636	ENSG00000187608	ISG15 ubiquitin-like modifier	543.286	1.17034		9.01052e-13	7.95482e-11	TRUE	562.894	1.05112	2.00037e-20	1.48431e-18	TRUE	578.876	0.897621	1.83803e-10	1.88357e-08	FALSE	608.176	0.728123	5.77402e-10	2.3818e-08
SYCP2L	221711	ENSG00000153157	synaptonemal complex protein 2 like	154.053	1.166		6.16038e-05	0.00116562	TRUE	117.844	0.861909	0.000365714	0.00334408	FALSE	156.086	1.26411	3.98189e-08	2.73556e-06	TRUE	101.645	1.45237	8.75856e-09	3.00853e-07
ZBED2	79413	ENSG00000177494	zinc finger BED-type containing 2	71.4494	1.16282		3.27479e-06	8.86946e-05	TRUE	83.1365	1.37617	2.18598e-08	4.45421e-07	TRUE	65.0154	1.43476	1.33582e-09	1.17898e-07	TRUE	80.8724	1.42512	2.60697e-08	8.31018e-07
OAS1	4938	ENSG00000089127	2'-5'-oligoadenylate synthetase 1	30.5663	1.15742		0.000133436	0.00228785	TRUE	51.5325	2.6395	6.94859e-15	3.11084e-13	TRUE	34.9842	0.766907	0.00286372	0.0480001	FALSE	56.5754	1.68768	7.67559e-08	2.26905e-06
EGLN3	112399	ENSG00000129521	egl-9 family hypoxia inducible factor 3	216.86	1.15342		2.04892e-11	1.53716e-09	TRUE	228.263	1.13785	4.7102e-10	1.22485e-08	TRUE	324.488	-0.148939	0.297646	0.989671	FALSE	319.311	-0.00370483	0.98258	0.994705
UBE2N	7334	ENSG00000177889	ubiquitin conjugating enzyme E2 N	1577.68	1.14972		1.2342e-37	6.86779e-35	TRUE	1407.74	0.72374	2.16406e-11	6.59281e-10	FALSE	2111.25	0.10034	0.235388	0.980686	FALSE	1946	-0.271405	0.00128555	0.0135969
IL1RL1	9173	ENSG00000115602	interleukin 1 receptor like 1	37.9411	1.14601		0.00011878	0.00207236	TRUE	131.06	3.5755	1.4093e-31	2.08733e-29	TRUE	40.5859	0.517648	0.0344927	0.314665	FALSE	134.499	2.65921	5.85699e-18	6.01307e-16
KRT81	3887	ENSG00000205426	keratin 81	140.172	1.14431		4.21956e-06	0.000111247	TRUE	137.301	1.03891	6.28821e-06	8.43954e-05	TRUE	210.294	-0.0643957	0.718189	0.989671	FALSE	197.362	-0.100277	0.586981	0.989335
CXCL3	2921	ENSG00000163734	C-X-C motif chemokine ligand 3	44.3222	1.14371		2.90263e-05	0.000606727	TRUE	195.732	3.01685	3.8672e-32	5.91477e-30	TRUE	51.4113	0.590773	0.0145082	0.167785	FALSE	202.875	2.6408	2.42886e-37	7.5017e-35
STMN3	50861	ENSG00000197457	stathmin 3	240.679	1.143		9.24932e-10	5.16247e-08	TRUE	242.395	1.18934	4.80865e-14	1.99546e-12	TRUE	269.997	0.705442	2.8385e-06	0.000126166	FALSE	272.565	0.701337	3.57215e-06	7.46395e-05
NGEF	25791	ENSG00000066248	neuronal guanine nucleotide exchange factor	78.569	1.14221		1.45392e-06	4.29923e-05	TRUE	84.1966	0.685431	0.00798429	0.0508736	FALSE	106.358	0.177737	0.390052	0.989671	FALSE	96.3095	0.27652	0.228336	0.779823
LAMP3	27074	ENSG00000078081	lysosomal associated membrane protein 3	72.1948	1.13942		1.60933e-06	4.70045e-05	TRUE	75.5062	0.710832	0.00423776	0.0294233	FALSE	84.4622	0.559675	0.00792326	0.106177	FALSE	79.9151	0.519255	0.0271396	0.17051
CPEB1	64506	ENSG00000214575	cytoplasmic polyadenylation element binding protein 1	105.918	1.13888		2.31861e-06	6.55026e-05	TRUE	103.3	0.663929	0.0112435	0.0679761	FALSE	113.8	0.782353	0.000655824	0.0142229	FALSE	97.1169	0.83014	0.00220207	0.0214796
ZNF467	168544	ENSG00000181444	zinc finger protein 467	48.302	1.13839		9.61206e-05	0.0017195	TRUE	53.5581	1.1584	0.0001976	0.00193429	TRUE	53.7374	0.797753	0.00123753	0.0241432	FALSE	59.7285	0.770801	0.00564059	0.0475056
TRANK1	9881	ENSG00000168016	tetratricopeptide repeat and ankyrin repeat containing 1	113.561	1.1356		3.99295e-06	0.000106419	TRUE	93.3932	0.59895	0.00893075	0.0559807	FALSE	110.2	1.06032	1.2124e-05	0.000446831	TRUE	120.957	-0.094875	0.765291	0.989335
ITPKB	3707	ENSG00000143772	inositol-trisphosphate 3-kinase B	287.551	1.13419		3.33059e-14	3.50485e-12	TRUE	296.303	0.843311	3.06503e-09	7.11163e-08	FALSE	356.294	0.337421	0.0214244	0.224033	FALSE	388.439	-0.0332855	0.800135	0.989335
SEMA3F	6405	ENSG00000001617	semaphorin 3F	181.571	1.13039		1.67879e-06	4.87394e-05	TRUE	193.745	0.881876	1.05422e-07	1.91952e-06	FALSE	398.558	-0.842227	1.60799e-05	0.000573521	FALSE	347.027	-0.738667	8.89629e-06	0.000171012
PLEKHA6	22874	ENSG00000143850	pleckstrin homology domain containing A6	185.21	1.12937		6.42711e-05	0.00120491	TRUE	205.909	0.857764	0.0220725	0.120015	FALSE	149.917	2.9489	7.68667e-42	8.10219e-39	TRUE	191.325	1.82322	1.55358e-12	9.39151e-11
MX2	4600	ENSG00000183486	MX dynamin like GTPase 2	64.2922	1.12784		0.00017606	0.00291654	TRUE	57.1631	1.16046	1.49512e-05	0.000185268	TRUE	64.1799	0.997205	0.000105901	0.00301457	FALSE	57.6352	0.882012	0.00529832	0.0451401
TMEM173	340061	ENSG00000184584	transmembrane protein 173	528.272	1.12609		1.18916e-17	1.86637e-15	TRUE	512.567	0.941043	1.76277e-09	4.20998e-08	FALSE	723.919	0.0394623	0.73989	0.989671	FALSE	693.127	-0.043445	0.79817	0.989335
KRTCAP3	200634	ENSG00000157992	keratinocyte associated protein 3	45.9801	1.12486		7.59077e-05	0.00139389	TRUE	43.7395	0.918976	0.00810373	0.0514668	FALSE	71.5215	-0.0458126	0.840532	0.989671	FALSE	63.5153	-0.0305738	0.918636	0.989335
ZNF605	100289635	ENSG00000196458	zinc finger protein 605	384.898	1.12403		9.25244e-09	4.32322e-07	TRUE	435.581	1.17056	1.18393e-14	5.19489e-13	TRUE	497.769	0.246128	0.0955766	0.616845	FALSE	521.407	0.471309	0.00116573	0.0125416
ZNF516	9658	ENSG00000101493	zinc finger protein 516	551.796	1.11806		0.000176265	0.00291731	TRUE	503.524	1.22902	0.000949857	0.00785371	TRUE	713.582	0.940317	5.03669e-07	2.70471e-05	FALSE	587.429	0.925096	0.00565145	0.0475772
USP18	11274	ENSG00000184979	ubiquitin specific peptidase 18	444.935	1.11725		9.11176e-19	1.59352e-16	TRUE	463.344	0.621529	7.73839e-07	1.22506e-05	FALSE	477.887	0.795055	1.77612e-09	1.54904e-07	FALSE	498.027	0.370415	0.00261895	0.024937
MDFIC	29969	ENSG00000135272	MyoD family inhibitor domain containing	1108.09	1.11572		1.12816e-22	2.65594e-20	TRUE	844.602	0.925988	2.1824e-19	1.49778e-17	FALSE	1146.46	0.957653	8.95524e-19	2.42924e-16	FALSE	928.231	0.553227	5.73161e-05	0.000917907
MAP2	4133	ENSG00000078018	microtubule associated protein 2	118.589	1.11496		0.00011697	0.00204759	TRUE	85.8505	2.86106	6.16676e-24	6.14577e-22	TRUE	93.9479	3.07009	6.50732e-38	5.21887e-35	TRUE	82.5665	2.99902	2.53305e-23	3.94491e-21
GUCY1B1	2983	ENSG00000061918	guanylate cyclase 1 soluble subunit beta 1	27.9666	1.11305		0.000178993	0.00295959	TRUE	23.8263	0.612071	0.0900963	0.372062	FALSE	28.3111	0.93373	0.000275584	0.00683429	FALSE	22.6346	0.710842	0.0309371	0.188244
APOL1	8542	ENSG00000100342	apolipoprotein L1	74.9323	1.11105		1.2122e-05	0.000283201	TRUE	77.4533	0.605878	0.0424992	0.205012	FALSE	81.6505	0.688007	0.00458966	0.0699099	FALSE	87.004	0.279487	0.278662	0.864009
GBP3	2635	ENSG00000117226	guanylate binding protein 3	61.0439	1.10939		3.43071e-05	0.000696882	TRUE	104.553	1.20987	4.51133e-07	7.4307e-06	TRUE	71.8695	0.542803	0.0200815	0.213747	FALSE	122.086	0.59916	0.00674456	0.0548307
ZNF43	7594	ENSG00000198521	zinc finger protein 43	128.107	1.10716		2.91066e-05	0.000608061	TRUE	165.662	2.07219	7.02095e-21	5.44698e-19	TRUE	176.009	0.192602	0.310164	0.989671	FALSE	209.991	0.852593	4.1035e-06	8.48257e-05
TNFRSF9	3604	ENSG00000049249	TNF receptor superfamily member 9	100.44	1.10575		4.07e-05	0.000812805	TRUE	407.922	3.23795	2.67754e-88	2.04761e-85	TRUE	124.828	0.316859	0.21366	0.941513	FALSE	459.054	1.94708	8.80425e-26	1.62609e-23
APOBEC3G	60489	ENSG00000239713	apolipoprotein B mRNA editing enzyme catalytic subunit 3G	30.8235	1.10389		0.00023446	0.003775	TRUE	42.1436	1.88353	4.26475e-09	9.63865e-08	TRUE	36.5809	0.703964	0.00619538	0.0878738	FALSE	53.6952	0.763826	0.00787631	0.0621081
ENOX1	55068	ENSG00000120658	ecto-NOX disulfide-thiol exchanger 1	31.9485	1.10372		0.000252444	0.00403274	TRUE	30.7489	0.642817	0.0769088	0.329891	FALSE	32.7507	0.989944	0.000107581	0.00304595	FALSE	24.2311	1.31363	8.71592e-05	0.00132483
FRMD3	257019	ENSG00000172159	FERM domain containing 3	46.4664	1.10262		0.000131135	0.00225366	TRUE	50.9398	1.64087	1.20298e-08	2.54247e-07	TRUE	64.9202	0.178645	0.463416	0.989671	FALSE	80.6153	0.0318109	0.897819	0.989335
BEX4	56271	ENSG00000102409	brain expressed X-linked 4	15.1679	1.10205		0.000250369	0.00400481	TRUE	16.4019	0.59378	0.10924	0.430936	FALSE	16.7235	0.748253	0.00311339	0.0513681	FALSE	13.5221	0.979077	0.00357932	0.0326181
PLTP	5360	ENSG00000100979	phospholipid transfer protein	23.951	1.1014		0.000244166	0.00391925	TRUE	24.7495	1.30323	0.000195161	0.00191391	TRUE	24.374	0.867364	0.000738845	0.0157082	FALSE	26.2003	1.05549	0.000846504	0.00949707
SLC9A9	285195	ENSG00000181804	solute carrier family 9 member A9	17.5697	1.09768		0.000291586	0.00457836	TRUE	16.8672	0.174226	0.639912	0.987106	FALSE	27.6817	0.0884982	0.72999	0.989671	FALSE	22.9346	-0.338325	0.2983	0.894948
PLCD4	84812	ENSG00000115556	phospholipase C delta 4	28.2983	1.09714		0.000199892	0.00326493	TRUE	42.9655	1.25594	0.000109004	0.00112925	TRUE	25.7793	1.08461	2.24289e-05	0.000776216	TRUE	39.1578	1.53186	1.42316e-06	3.26103e-05
TBX4	9496	ENSG00000121075	T-box 4	86.5588	1.09424		3.50544e-05	0.000709706	TRUE	104.277	0.708685	0.0223204	0.121146	FALSE	109.38	0.31539	0.192251	0.898811	FALSE	124.38	0.228991	0.343223	0.956537
NSUN5P1	NA	ENSG00000223705	NOP2/Sun RNA methyltransferase family member 5 pseudogene 1	1321.49	1.09321		4.54554e-11	3.21656e-09	TRUE	1545.35	0.524918	4.63081e-05	0.000518142	FALSE	1400.08	0.843372	4.37186e-08	2.95939e-06	FALSE	1496.68	0.62969	4.16962e-06	8.59989e-05
GPX7	2882	ENSG00000116157	glutathione peroxidase 7	13.768	1.08938		0.000229785	0.00371112	TRUE	13.1443	1.63403	1.29551e-05	0.000162196	TRUE	19.2613	0.398103	0.120499	0.703837	FALSE	21.4751	0.221251	0.501563	0.989335
ZNF28	7576	ENSG00000198538	zinc finger protein 28	453.446	1.08727		8.18831e-07	2.55283e-05	TRUE	440.644	0.456858	0.0764697	0.328481	FALSE	492.401	0.758691	9.27369e-05	0.00268966	FALSE	494.02	0.130717	0.591149	0.989335
TCF7	6932	ENSG00000081059	transcription factor 7	221.279	1.08425		6.23723e-08	2.50348e-06	TRUE	244.37	0.55502	0.00294568	0.0214415	FALSE	235.74	0.852124	3.20521e-08	2.25406e-06	FALSE	253.062	0.429643	0.0236369	0.152627
CLDN1	9076	ENSG00000163347	claudin 1	1216.89	1.0831		4.36966e-15	5.12717e-13	TRUE	3038.02	2.54067	4.05975e-146	8.94863e-143	TRUE	1141.66	1.41199	2.16638e-48	3.19688e-45	TRUE	3004.09	2.64167	4.12974e-149	1.37986e-145
COL13A1	1305	ENSG00000197467	collagen type XIII alpha 1 chain	470.478	1.08292		1.44732e-06	4.2886e-05	TRUE	573.278	1.32764	7.54626e-15	3.37036e-13	TRUE	533.555	0.693756	3.01429e-07	1.71012e-05	FALSE	738.835	0.353491	0.0100244	0.0759663
CXCL5	6374	ENSG00000163735	C-X-C motif chemokine ligand 5	216.94	1.08193		3.3961e-09	1.74685e-07	TRUE	206.352	1.10962	1.46443e-09	3.53123e-08	TRUE	230.636	0.820879	3.2564e-07	1.83693e-05	FALSE	224.554	0.749053	3.14574e-05	0.000538762
TUBB2BP1	NA	ENSG00000216819	tubulin beta 2B class IIb pseudogene 1	34.9365	1.0789		0.000292861	0.00459248	TRUE	43.5033	0.848983	0.0220736	0.120015	FALSE	62.0029	-0.0102113	0.968105	0.993532	FALSE	71.278	-0.0428627	0.859928	0.989335
NCKAP5L	57701	ENSG00000167566	NCK associated protein 5 like	203.691	1.0776		4.29817e-06	0.000112996	TRUE	198.689	1.31507	6.31172e-11	1.80406e-09	TRUE	221.828	0.809422	4.78913e-06	0.00019893	FALSE	232.632	0.6746	7.92328e-05	0.00121948
SHOX2	6474	ENSG00000168779	short stature homeobox 2	17.6324	1.07683		0.00038003	0.00575612	TRUE	17.2989	0.619121	0.0861216	0.359611	FALSE	22.9649	0.382212	0.136001	0.756678	FALSE	20.8767	0.15922	0.631977	0.989335
ITPKA	3706	ENSG00000137825	inositol-trisphosphate 3-kinase A	49.8258	1.07524		7.48725e-05	0.00137695	TRUE	59.0473	0.810739	0.00185912	0.0142756	FALSE	50.4876	0.949846	7.98473e-05	0.00236795	FALSE	67.2403	0.344832	0.23525	0.791576
AC004889.1	NA	ENSG00000244198		187.428	1.0749		0.000163191	0.00272425	TRUE	179.047	-0.191294	0.574257	0.987106	FALSE	225.612	0.222709	0.344677	0.989671	FALSE	149.556	0.153972	0.635895	0.989335
TMEM116	89894	ENSG00000198270	transmembrane protein 116	235.272	1.07489		4.35386e-06	0.000114133	TRUE	251.167	0.981796	2.5576e-08	5.15259e-07	FALSE	324.771	0.0755734	0.735401	0.989671	FALSE	332.375	0.045137	0.770255	0.989335
BAZ2B	29994	ENSG00000123636	bromodomain adjacent to zinc finger domain 2B	265.708	1.07455		2.65614e-08	1.14629e-06	TRUE	307.947	1.046	1.28013e-06	1.95952e-05	TRUE	309.78	0.479156	0.0116243	0.142143	FALSE	361.645	0.452874	0.0241308	0.155107
LTN1	26046	ENSG00000198862	listerin E3 ubiquitin protein ligase 1	1704.02	1.07366		2.17548e-20	4.48857e-18	TRUE	1934.82	1.30832	2.54921e-26	2.89467e-24	TRUE	1859.23	0.719406	6.3404e-12	8.50582e-10	FALSE	2164.95	0.806105	1.8086e-10	8.17631e-09
NAMPT	10135	ENSG00000105835	nicotinamide phosphoribosyltransferase	5333.29	1.07313		3.41865e-33	1.49468e-30	TRUE	5341.22	1.06215	4.34598e-30	6.09935e-28	TRUE	5768.25	0.747837	8.19034e-19	2.23821e-16	FALSE	5730.15	0.763371	8.28121e-13	5.12403e-11
CPE	1363	ENSG00000109472	carboxypeptidase E	159.585	1.07287		4.41784e-05	0.000871418	TRUE	120.661	0.572851	0.00662471	0.0432928	FALSE	199.166	0.451484	0.00470593	0.071123	FALSE	150.297	-0.0621491	0.758188	0.989335
RAB3IL1	5866	ENSG00000167994	RAB3A interacting protein like 1	354.232	1.07189		3.72324e-06	9.99559e-05	TRUE	364.357	0.15627	0.542299	0.987106	FALSE	452.66	0.275619	0.147107	0.788937	FALSE	379.265	0.0479566	0.853398	0.989335
PLCH1	23007	ENSG00000114805	phospholipase C eta 1	23.4031	1.07109		0.000402279	0.00605496	TRUE	22.4336	1.87739	3.60156e-07	6.03567e-06	TRUE	30.5763	0.334679	0.183559	0.876977	FALSE	27.9186	0.773288	0.02131	0.14064
GPRC5C	55890	ENSG00000170412	G protein-coupled receptor class C group 5 member C	325.463	1.06978		5.8797e-10	3.37592e-08	TRUE	267.839	0.680773	0.00240467	0.0178785	FALSE	346.644	0.827518	1.63292e-09	1.42753e-07	FALSE	282.871	0.509836	0.00715741	0.0576767
MTMR7	9108	ENSG00000003987	myotubularin related protein 7	58.3211	1.06739		1.80682e-05	0.000401921	TRUE	68.8518	1.2389	0.000134484	0.00136791	TRUE	77.7181	0.184932	0.384354	0.989671	FALSE	87.2516	0.440499	0.120054	0.514995
PSD4	23550	ENSG00000125637	pleckstrin and Sec7 domain containing 4	360.78	1.06664		8.18783e-11	5.51754e-09	TRUE	463.941	0.689227	2.82001e-05	0.000328274	FALSE	389.754	0.730788	1.05449e-05	0.000395751	FALSE	470.637	0.609167	0.00152115	0.015661
S100A3	6274	ENSG00000188015	S100 calcium binding protein A3	73.2041	1.06653		2.54045e-05	0.000541501	TRUE	94.4522	1.49585	5.73965e-11	1.64936e-09	TRUE	82.8932	0.642475	0.00219606	0.0387086	FALSE	111.749	0.76124	0.00025415	0.00337587
ADIRF-AS1	NA	ENSG00000272734	ADIRF antisense RNA 1	344.292	1.06558		1.21892e-09	6.68151e-08	TRUE	427.795	1.59216	4.45783e-12	1.4888e-10	TRUE	298.951	1.70718	1.77052e-21	6.28057e-19	TRUE	404.803	1.85581	5.65614e-15	4.60944e-13
LRRK2	120892	ENSG00000188906	leucine rich repeat kinase 2	78.7594	1.06505		0.000317563	0.00492726	TRUE	81.6025	0.645493	0.0189177	0.105222	FALSE	130.684	-0.121817	0.621496	0.989671	FALSE	130.136	-0.489582	0.0716812	0.359636
CGNL1	84952	ENSG00000128849	cingulin like 1	155.124	1.06282		3.6786e-09	1.87119e-07	TRUE	146.108	1.01462	4.38671e-05	0.000493038	TRUE	167	0.747909	2.646e-05	0.000898032	FALSE	169.973	0.499428	0.00646586	0.0529396
MROH6	642475	ENSG00000204839	maestro heat like repeat family member 6	511.908	1.06277		7.87421e-12	6.15294e-10	TRUE	530.068	0.706884	1.62229e-07	2.86612e-06	FALSE	549.823	0.778535	2.82537e-09	2.36895e-07	FALSE	564.665	0.48884	1.71565e-05	0.000309558
GATA6	2627	ENSG00000141448	GATA binding protein 6	61.6726	1.06259		6.1333e-05	0.00116109	TRUE	165.345	2.05905	5.38425e-21	4.23863e-19	TRUE	57.7398	1.24865	1.4246e-07	8.80338e-06	TRUE	149.284	2.93263	1.14887e-34	3.24813e-32
PLXNC1	10154	ENSG00000136040	plexin C1	57.0416	1.06224		5.64234e-05	0.00108043	TRUE	44.7477	0.798879	0.00952513	0.0590643	FALSE	53.8534	1.17544	1.14148e-06	5.67538e-05	TRUE	50.015	0.430847	0.14224	0.580981
ISG20	3669	ENSG00000172183	interferon stimulated exonuclease gene 20	149.93	1.06178		0.000161531	0.00270146	TRUE	158.438	0.440612	0.0656762	0.291555	FALSE	149.191	0.952238	0.000154849	0.0041577	FALSE	135.831	0.877139	0.00147857	0.0153253
PTK2B	2185	ENSG00000120899	protein tyrosine kinase 2 beta	344.286	1.06079		1.36329e-06	4.07059e-05	TRUE	309.239	1.55702	1.24448e-09	3.04791e-08	TRUE	470.583	0.0754074	0.698559	0.989671	FALSE	508.625	-0.147372	0.445072	0.989335
EPS8	2059	ENSG00000151491	epidermal growth factor receptor pathway substrate 8	624.627	1.05821		8.94667e-09	4.20173e-07	TRUE	585.326	1.01586	1.73789e-08	3.60189e-07	TRUE	727.617	0.486183	0.00485798	0.0727651	FALSE	733.069	0.223329	0.245498	0.810621
AFAP1-AS1	NA	ENSG00000272620	AFAP1 antisense RNA 1	16.3725	1.05793		0.00044969	0.006646	TRUE	8.93203	1.24733	0.000762793	0.00645514	TRUE	16.489	0.874991	0.000477462	0.0108531	FALSE	11.4465	0.612777	0.0684448	0.346865
C5orf66	100996485	ENSG00000224186	chromosome 5 open reading frame 66	33.9256	1.05779		0.00031743	0.00492726	TRUE	27.0388	1.38313	0.000149816	0.00150452	TRUE	33.9612	0.902304	0.000430339	0.00998494	FALSE	27.4019	1.20536	0.000300542	0.00389496
APOBEC3D	140564	ENSG00000243811	apolipoprotein B mRNA editing enzyme catalytic subunit 3D	36.0464	1.05581		0.000414922	0.00622484	TRUE	59.6521	1.47223	5.1381e-05	0.000568285	TRUE	35.0098	0.989296	0.000120058	0.00333467	FALSE	58.2125	1.42507	2.01017e-05	0.000357089
FKBP11	51303	ENSG00000134285	FK506 binding protein 11	555.734	1.05492		1.46438e-13	1.41528e-11	TRUE	510.496	1.38262	6.20627e-22	5.28548e-20	TRUE	816.625	-0.183882	0.0910482	0.601174	FALSE	837.249	-0.309323	0.00383211	0.0345632
EPS8L1	54869	ENSG00000131037	EPS8 like 1	30.5333	1.05334		0.000502053	0.00731682	TRUE	19.4109	0.998204	0.00751922	0.0482631	FALSE	40.2007	0.339041	0.187486	0.887103	FALSE	26.4967	0.286386	0.374199	0.988102
ZNF888	388559	ENSG00000213793	zinc finger protein 888	240.918	1.05134		8.10491e-10	4.55139e-08	TRUE	216.216	1.30498	3.11953e-16	1.59693e-14	TRUE	274.264	0.574382	7.40096e-05	0.00222342	FALSE	243.636	0.77816	1.26491e-06	2.92946e-05
HOXA10-AS	NA	ENSG00000253187	HOXA10 antisense RNA	31.9968	1.04763		0.00023608	0.00379942	TRUE	33.6884	0.90161	0.00372817	0.0263092	FALSE	50.9119	-0.118111	0.615872	0.989671	FALSE	53.94	-0.325704	0.211745	0.744662
TRIM34	53840	ENSG00000258659	tripartite motif containing 34	39.3365	1.04559		0.000445193	0.00659547	TRUE	49.8939	0.438906	0.193718	0.647951	FALSE	41.399	0.24186	0.148321	0.791991	FALSE	61.9347	-0.0469245	0.878941	0.989335
MBNL3	55796	ENSG00000076770	muscleblind like splicing regulator 3	88.2409	1.04527		0.000528843	0.0076526	TRUE	73.204	2.23664	8.53447e-16	4.16954e-14	TRUE	94.5091	1.10742	1.2882e-06	6.30297e-05	TRUE	83.3456	1.35529	1.66208e-07	4.59653e-06
NFATC2	4773	ENSG00000101096	nuclear factor of activated T cells 2	210.627	1.04434		6.41529e-09	3.09603e-07	TRUE	357.342	1.27983	1.4373e-16	7.66122e-15	TRUE	364.174	-0.552718	1.36111e-05	0.000494721	FALSE	511.377	0.00309655	0.979693	0.994547
OSBPL8	114882	ENSG00000091039	oxysterol binding protein like 8	2088.41	1.04301		4.71691e-11	3.33141e-09	TRUE	2072.44	0.946998	5.77878e-09	1.27603e-07	FALSE	2784.44	0.074064	0.632238	0.989671	FALSE	2622.79	0.142835	0.360763	0.974032
SLAMF7	57823	ENSG00000026751	SLAM family member 7	62.7257	1.04057		2.70648e-05	0.000571582	TRUE	89.4566	1.42375	7.64076e-08	1.416e-06	TRUE	69.5082	0.609013	0.00897476	0.116666	FALSE	95.9543	1.06622	2.45291e-05	0.00042951
CRYBG1	202	ENSG00000112297	crystallin beta-gamma domain containing 1	2611.5	1.03951		4.00723e-22	9.31453e-20	TRUE	2449.16	1.1015	1.25522e-22	1.14442e-20	TRUE	3138.43	0.358136	0.000117587	0.0032814	FALSE	2871.19	0.473878	0.0006376	0.00746317
IFNLR1	163702	ENSG00000185436	interferon lambda receptor 1	87.842	1.03459		9.57021e-06	0.000230627	TRUE	88.9554	0.17948	0.480661	0.987106	FALSE	101.111	0.461511	0.0560473	0.438536	FALSE	118.82	-0.486011	0.0484296	0.266594
SIRPB1	10326	ENSG00000101307	signal regulatory protein beta 1	24.4214	1.034		0.000565843	0.00810497	TRUE	27.9307	0.0632946	0.862022	0.987461	FALSE	27.6902	0.649227	0.0103019	0.129536	FALSE	38.2615	-0.275389	0.405021	0.989335
AC093668.3	107983993	ENSG00000284981	uroplakin 3B like 2	129.606	1.03353		1.84914e-05	0.000410591	TRUE	163.489	1.65228	1.06623e-14	4.70044e-13	TRUE	165.4	0.235314	0.306925	0.989671	FALSE	198.486	0.746273	0.000513489	0.00619388
SDSL	113675	ENSG00000139410	serine dehydratase like	116.183	1.03217		5.70873e-05	0.00109223	TRUE	124.004	1.06097	2.67559e-05	0.000313253	TRUE	125.978	0.746001	0.00051211	0.011527	FALSE	145.829	0.468075	0.0547909	0.292701
IMMP2L	83943	ENSG00000184903	inner mitochondrial membrane peptidase subunit 2	125.662	1.03054		1.03661e-06	3.16726e-05	TRUE	115.318	0.845549	0.000235757	0.00226636	FALSE	131.465	0.810117	5.11276e-05	0.00161214	FALSE	114.105	0.829059	0.000964234	0.0106649
PIK3R5	23533	ENSG00000141506	phosphoinositide-3-kinase regulatory subunit 5	12.1438	1.03033		0.000488128	0.00713369	TRUE	27.1383	1.20023	0.00103432	0.00846059	TRUE	22.8028	-0.0590869	0.811696	0.989671	FALSE	32.5143	0.643306	0.0457287	0.255272
FAM84B	157638	ENSG00000168672	family with sequence similarity 84 member B	369.607	1.03021		9.12776e-10	5.10238e-08	TRUE	556.609	1.6586	8.96772e-40	1.90931e-37	TRUE	473.68	0.178514	0.241768	0.989671	FALSE	655.645	0.856906	1.43404e-11	7.63864e-10
ELOVL2	54898	ENSG00000197977	ELOVL fatty acid elongase 2	1977.26	1.02986		1.63276e-34	7.78762e-32	TRUE	1820.53	1.01731	2.04705e-25	2.21697e-23	TRUE	1976.95	1.0146	2.13165e-29	1.20986e-26	TRUE	1864.7	0.911132	9.27627e-20	1.06544e-17
HMGN5	79366	ENSG00000198157	high mobility group nucleosome binding domain 5	60.393	1.02925		0.000660649	0.00928194	TRUE	52.8395	0.812341	0.00408429	0.0285322	FALSE	74.59	0.621635	0.00602027	0.0862188	FALSE	62.7133	0.264156	0.367068	0.981393
CXorf57	55086	ENSG00000147231	chromosome X open reading frame 57	66.2181	1.02629		0.000430182	0.00640927	TRUE	100.965	1.61391	4.02484e-08	7.82255e-07	TRUE	50.8701	2.61959	6.37397e-25	2.86766e-22	TRUE	81.2607	3.89784	2.37036e-36	7.02582e-34
PTP4A1	7803	ENSG00000112245	protein tyrosine phosphatase type IVA_ member 1	5357.87	1.02536		1.56356e-15	1.93344e-13	TRUE	4620.18	0.851424	1.86209e-10	5.06359e-09	FALSE	7397.76	-0.0479741	0.680038	0.989671	FALSE	5980.59	0.00294152	0.979159	0.994172
SALL4	57167	ENSG00000101115	spalt like transcription factor 4	163.554	1.02429		1.51449e-07	5.5677e-06	TRUE	177.851	1.28306	9.73403e-09	2.076e-07	TRUE	277.393	-0.452042	0.0155181	0.176162	FALSE	322.314	-0.49876	0.025054	0.15984
C21orf91	54149	ENSG00000154642	chromosome 21 open reading frame 91	392.736	1.02389		2.86313e-08	1.22403e-06	TRUE	524.003	1.79305	2.14862e-41	5.06371e-39	TRUE	455.03	0.477026	0.0047509	0.0716851	FALSE	607.21	0.992696	5.5947e-10	2.31042e-08
LINC00973	NA	ENSG00000240476	long intergenic non-protein coding RNA 973	20.0586	1.02323		0.000732191	0.0100978	FALSE	56.8094	2.52874	3.30083e-15	1.52702e-13	TRUE	20.6128	0.730106	0.00386212	0.0608634	FALSE	55.2628	2.71864	1.59015e-19	1.78184e-17
FLRT2	23768	ENSG00000185070	fibronectin leucine rich transmembrane protein 2	507.249	1.01984		0.000321151	0.00497662	TRUE	488.086	0.945185	0.00600812	0.039826	FALSE	493.143	3.75291	3.12191e-91	3.83911e-87	TRUE	463.114	5.16968	2.871e-129	6.59504e-126
SH3TC2	79628	ENSG00000169247	SH3 domain and tetratricopeptide repeats 2	61.1252	1.01836		0.000534764	0.00772914	TRUE	76.2358	0.771238	0.010637	0.064938	FALSE	61.0223	0.928955	0.000273072	0.00678396	FALSE	74.708	0.677591	0.0356654	0.210738
ZNF665	79788	ENSG00000197497	zinc finger protein 665	49.4816	1.01764		0.000270094	0.00426827	TRUE	54.073	1.49748	5.93558e-07	9.59526e-06	TRUE	44.2334	1.14671	7.7503e-06	0.000303117	TRUE	47.3256	2.22928	1.18237e-13	8.27748e-12
COL16A1	1307	ENSG00000084636	collagen type XVI alpha 1 chain	92.9583	1.01744		0.000752978	0.0103566	FALSE	90.0423	1.84656	5.76046e-09	1.27274e-07	TRUE	99.2592	0.647786	0.011094	0.137067	FALSE	89.5457	1.59136	6.03114e-07	1.4816e-05
SIX2	10736	ENSG00000170577	SIX homeobox 2	35.3875	1.01744		0.000431044	0.00641951	TRUE	33.1969	1.03093	0.00102791	0.00841739	TRUE	32.0318	1.11869	1.35831e-05	0.000494189	TRUE	30.3748	1.12331	0.000615773	0.00724228
SFRP1	6422	ENSG00000104332	secreted frizzled related protein 1	531.007	1.01671		7.46456e-13	6.71921e-11	TRUE	495.295	0.841552	1.29846e-10	3.5882e-09	FALSE	676.856	0.176535	0.143948	0.780115	FALSE	629.628	0.0449787	0.700145	0.989335
ZNF677	342926	ENSG00000197928	zinc finger protein 677	362.891	1.01633		4.06568e-12	3.2889e-10	TRUE	365.172	0.937179	4.40575e-06	6.09871e-05	FALSE	350.945	1.13719	2.22363e-15	4.60867e-13	TRUE	349.295	1.15735	2.30262e-15	1.9322e-13
IRAK4	51135	ENSG00000198001	interleukin 1 receptor associated kinase 4	347.599	1.01337		2.30401e-10	1.45641e-08	TRUE	418.279	1.20792	1.13102e-17	6.69533e-16	TRUE	433.411	0.238302	0.1405	0.770589	FALSE	538.3	0.261163	0.121189	0.517362
DSP	1832	ENSG00000096696	desmoplakin	1303.66	1.01134		5.29758e-23	1.26337e-20	TRUE	1131.89	1.01557	2.23548e-32	3.46148e-30	TRUE	1854.72	-0.149058	0.104336	0.6479	FALSE	1695.68	-0.295934	0.000415733	0.0051656
POC1B	282809	ENSG00000139323	POC1 centriolar protein B	538.991	1.01102		2.81479e-07	9.75246e-06	TRUE	559.542	1.06164	3.6565e-07	6.11408e-06	TRUE	680.408	0.233928	0.16035	0.823448	FALSE	700.29	0.280739	0.103702	0.466724
NAMPTP1	NA	ENSG00000229644	nicotinamide phosphoribosyltransferase pseudogene 1	1068.98	1.01079		5.26704e-26	1.53522e-23	TRUE	1040.71	1.21933	2.78813e-27	3.37022e-25	TRUE	1094.56	0.862683	3.72994e-10	3.68914e-08	FALSE	1096.84	0.982661	1.11097e-22	1.66663e-20
INKA2	55924	ENSG00000197852	inka box actin regulator 2	81.7111	1.00932		0.000577847	0.00824796	TRUE	133.961	0.323689	0.105517	0.419605	FALSE	96.1396	0.366882	0.15093	0.799498	FALSE	156.368	-0.103609	0.64745	0.989335
CAMK1D	57118	ENSG00000183049	calcium/calmodulin dependent protein kinase ID	1907.09	1.00905		1.46587e-33	6.64634e-31	TRUE	1708.99	1.1968	1.45896e-26	1.69783e-24	TRUE	2167.42	0.51327	1.07654e-09	9.71042e-08	FALSE	1965.75	0.608278	2.54277e-05	0.000443765
ZNF790	388536	ENSG00000197863	zinc finger protein 790	91.3587	1.00901		1.20843e-05	0.000282499	TRUE	90.4407	0.778398	0.00261933	0.0193135	FALSE	108.608	0.35508	0.13895	0.766542	FALSE	108.843	0.190426	0.498239	0.989335
VSTM4	196740	ENSG00000165633	V-set and transmembrane domain containing 4	40.3302	1.00733		0.000418059	0.00625683	TRUE	36.7597	0.883291	0.0036555	0.0258646	FALSE	48.0319	0.475753	0.0486575	0.40006	FALSE	55.6869	-0.22362	0.401973	0.989335
MOB3B	79817	ENSG00000120162	MOB kinase activator 3B	113.12	1.00677		5.18058e-06	0.000133237	TRUE	115.801	0.86287	1.89748e-05	0.000230275	FALSE	238.686	-0.844596	1.58165e-05	0.000564861	FALSE	250.919	-1.12304	1.24557e-11	6.70273e-10
CXCL6	6372	ENSG00000124875	C-X-C motif chemokine ligand 6	16.964	1.00564		0.000876241	0.0117792	FALSE	14.9944	1.42242	0.000135274	0.00137445	TRUE	16.0624	0.978045	9.54013e-05	0.00275179	FALSE	15.8052	1.04303	0.0019334	0.0191966
RPS6KA2	6196	ENSG00000071242	ribosomal protein S6 kinase A2	1342.08	1.00401		6.23687e-12	4.91535e-10	TRUE	1155.15	0.981741	8.65348e-18	5.18821e-16	FALSE	1530.55	0.506032	0.000243385	0.00613737	FALSE	1408.74	0.270618	0.00273726	0.0258559
REXO5	81691	ENSG00000005189	RNA exonuclease 5	347.839	1.003		3.81032e-08	1.5902e-06	TRUE	427.74	1.3399	4.69197e-17	2.60857e-15	TRUE	418.994	0.355486	0.0272435	0.266667	FALSE	475	0.831031	4.27141e-05	0.000705897
HOXB4	3214	ENSG00000182742	homeobox B4	69.7224	0.999055		5.15315e-05	0.000994507	FALSE	67.2526	1.06715	3.66905e-05	0.000418274	TRUE	70.4778	0.898899	7.61252e-05	0.00227586	FALSE	69.6447	0.906955	0.000269343	0.00354856
ALOXE3	59344	ENSG00000179148	arachidonate lipoxygenase 3	215.78	0.998312		9.22176e-08	3.5839e-06	FALSE	383.45	2.04115	3.20832e-32	4.94741e-30	TRUE	279.038	0.144252	0.418534	0.989671	FALSE	505.282	0.655318	0.000235776	0.0031673
BARX2	8538	ENSG00000043039	BARX homeobox 2	36.3654	0.996233		0.000340446	0.00523671	FALSE	34.8162	1.2899	4.07001e-05	0.000459648	TRUE	50.9591	0.0823384	0.736393	0.989671	FALSE	49.7246	0.146327	0.587444	0.989335
VDR	7421	ENSG00000111424	vitamin D receptor	349.122	0.99375		1.2121e-08	5.55748e-07	FALSE	568.443	1.22348	2.33003e-20	1.71872e-18	TRUE	373.929	0.721518	9.85854e-07	4.98221e-05	FALSE	613.744	0.819613	5.85507e-05	0.000934827
HERC5	51191	ENSG00000138646	HECT and RLD domain containing E3 ubiquitin protein ligase 5	381.645	0.993716		1.65856e-14	1.8292e-12	FALSE	375.204	1.05937	2.18852e-16	1.13585e-14	TRUE	378.296	1.00748	8.92509e-15	1.66295e-12	TRUE	371.227	1.08529	5.3345e-14	3.87479e-12
IFI16	3428	ENSG00000163565	interferon gamma inducible protein 16	134.782	0.992281		0.000250861	0.00401094	FALSE	101.298	1.08101	0.000132287	0.0013474	TRUE	103.256	2.19007	4.49326e-18	1.15115e-15	TRUE	85.6948	1.83966	7.29678e-11	3.492e-09
AC126474.2	NA	ENSG00000280088		54.0332	0.989808		0.000329815	0.00509584	FALSE	63.503	1.72041	1.74636e-10	4.76964e-09	TRUE	89.8986	-0.289536	0.180814	0.871403	FALSE	90.3261	0.330067	0.138277	0.569118
AC148477.5	NA	ENSG00000278872		11.7075	0.988926		0.000844557	0.0114118	FALSE	34.3971	2.54857	6.15712e-13	2.26418e-11	TRUE	11.0289	0.779017	0.000649166	0.0140877	FALSE	34.2493	2.42865	5.84027e-14	4.22546e-12
MDFI	4188	ENSG00000112559	MyoD family inhibitor	351.513	0.988654		1.34261e-07	4.99074e-06	FALSE	471.93	1.49106	7.08507e-24	7.02359e-22	TRUE	479.559	0.00812061	0.962666	0.992397	FALSE	673.084	0.129295	0.319266	0.924033
ACOX2	8309	ENSG00000168306	acyl-CoA oxidase 2	32.6147	0.986738		0.00102688	0.0134931	FALSE	37.8308	1.66108	2.07235e-06	3.04291e-05	TRUE	39.1592	0.4707	0.0659524	0.487155	FALSE	50.5178	0.466951	0.157679	0.620553
ZNF570	148268	ENSG00000171827	zinc finger protein 570	237.283	0.984856		1.52868e-07	5.61423e-06	FALSE	253.528	1.28802	2.85048e-09	6.64261e-08	TRUE	287.281	0.330057	0.0439776	0.3734	FALSE	326.617	0.345019	0.0795083	0.387412
APCDD1L	164284	ENSG00000198768	APC down-regulated 1 like	8.64092	0.98398		0.000484426	0.00708805	FALSE	11.8467	1.31154	0.000438346	0.00392302	TRUE	9.67875	0.607467	0.00835829	0.110839	FALSE	11.5712	1.34636	5.66569e-05	0.000908537
ALDH1A3	220	ENSG00000184254	aldehyde dehydrogenase 1 family member A3	1395.49	0.981264		2.67534e-16	3.59906e-14	FALSE	1349.29	0.514658	0.000136067	0.00138139	FALSE	2820.14	-0.942433	3.23489e-13	5.23428e-11	FALSE	2668.22	-1.21305	1.94989e-52	1.23563e-49
F2RL1	2150	ENSG00000164251	F2R like trypsin receptor 1	458.666	0.979837		2.71267e-08	1.16658e-06	FALSE	446.295	1.02119	4.96466e-12	1.64488e-10	TRUE	488.12	0.743093	6.53623e-07	3.43987e-05	FALSE	449.817	0.977043	3.18814e-12	1.82803e-10
ITGB2-AS1	NA	ENSG00000227039	ITGB2 antisense RNA 1	105.778	0.977909		4.4465e-06	0.000116147	FALSE	110.202	1.08864	1.97059e-07	3.4377e-06	TRUE	121.673	0.461954	0.0266189	0.262223	FALSE	131.974	0.428635	0.0282194	0.175572
LETM2	137994	ENSG00000165046	leucine zipper and EF-hand containing transmembrane protein 2	301.667	0.970803		1.16964e-07	4.39225e-06	FALSE	375.138	1.19738	4.21962e-11	1.23723e-09	TRUE	307.121	0.892215	1.80459e-08	1.31571e-06	FALSE	412.357	0.809551	6.31423e-08	1.89293e-06
PLK3	1263	ENSG00000173846	polo like kinase 3	187.737	0.967614		5.64515e-08	2.28079e-06	FALSE	403.549	1.53984	1.48044e-16	7.86879e-15	TRUE	223.008	0.368583	0.0175642	0.193499	FALSE	435.498	1.18951	6.87193e-20	8.02739e-18
PRSS22	64063	ENSG00000005001	serine protease 22	41.6292	0.967089		0.00107356	0.0140006	FALSE	52.6026	1.14978	0.000548699	0.00479609	TRUE	73.0871	-0.274274	0.251282	0.989671	FALSE	75.9289	0.0812481	0.772252	0.989335
C12orf66	144577	ENSG00000174206	chromosome 12 open reading frame 66	397.443	0.966301		4.46448e-14	4.57996e-12	FALSE	466.004	1.00172	1.20181e-14	5.26716e-13	TRUE	489.175	0.236439	0.061128	0.463528	FALSE	523.586	0.54854	2.65036e-05	0.000461228
KLF11	8462	ENSG00000172059	Kruppel like factor 11	618.557	0.965671		6.11295e-17	9.06215e-15	FALSE	697.179	1.11509	5.80723e-27	6.88635e-25	TRUE	669.136	0.659345	1.5668e-10	1.63284e-08	FALSE	756.681	0.771327	8.46625e-14	6.01873e-12
POU2F3	25833	ENSG00000137709	POU class 2 homeobox 3	21.9036	0.965506		0.00122125	0.0155357	FALSE	22.3155	1.2949	0.000382225	0.00347122	TRUE	30.0185	0.285858	0.258816	0.989671	FALSE	26.5319	0.580914	0.0841152	0.402541
STK32A	202374	ENSG00000169302	serine/threonine kinase 32A	262.688	0.964609		0.00012944	0.00222974	FALSE	311.211	0.803136	0.00211196	0.0159493	FALSE	319.123	0.309004	0.199471	0.913352	FALSE	292.343	1.01299	5.04395e-05	0.000818118
ARAP2	116984	ENSG00000047365	ArfGAP with RhoGAP domain_ ankyrin repeat and PH domain 2	533.158	0.96212		2.98e-06	8.17352e-05	FALSE	1001.7	1.52559	7.59523e-12	2.43463e-10	TRUE	745.884	-0.0564365	0.769701	0.989671	FALSE	1081.17	1.12046	2.99625e-07	7.89987e-06
ELK3	2004	ENSG00000111145	ELK3_ ETS transcription factor	1817.69	0.959543		1.62663e-31	6.22287e-29	FALSE	1985.34	1.25352	2.4293e-35	4.21438e-33	TRUE	1712.76	1.21323	7.51423e-46	1.02672e-42	TRUE	2055.15	1.07749	1.00927e-20	1.26603e-18
TJP2	9414	ENSG00000119139	tight junction protein 2	10740.1	0.959211		9.34631e-39	5.62709e-36	FALSE	10664	1.04062	3.01364e-68	1.54695e-65	TRUE	14943.4	-0.133339	0.111479	0.675319	FALSE	14614.5	-0.0469048	0.46236	0.989335
CD274	29126	ENSG00000120217	CD274 molecule	532.688	0.958558		1.03236e-09	5.7055e-08	FALSE	1140.28	2.3702	1.18136e-92	9.83732e-90	TRUE	690.691	0.0907911	0.581302	0.989671	FALSE	1343.21	1.27721	2.7276e-21	3.63225e-19
ANO4	121601	ENSG00000151572	anoctamin 4	34.3393	0.955844		0.00159076	0.0193323	FALSE	52.4708	2.08562	5.35596e-10	1.38032e-08	TRUE	39.1233	0.543654	0.0343191	0.313391	FALSE	59.541	1.29146	2.54967e-05	0.000444759
GOLGA2P5	NA	ENSG00000238105	GOLGA2 pseudogene 5	298.394	0.953869		1.14016e-08	5.26051e-07	FALSE	305.571	1.00224	8.07575e-13	2.92664e-11	TRUE	411.107	-0.0554757	0.70122	0.989671	FALSE	440.194	-0.182638	0.137814	0.567785
MUC1	4582	ENSG00000185499	mucin 1_ cell surface associated	4190.83	0.950626		0.00139515	0.0173219	FALSE	3154.28	1.1865	5.96908e-11	1.71004e-09	TRUE	4287.14	1.30575	3.84231e-15	7.58025e-13	TRUE	3136.6	0.701675	0.0362203	0.213309
MEPCE	56257	ENSG00000146834	methylphosphate capping enzyme	1578.98	0.94802		1.83698e-18	3.10898e-16	FALSE	2024.8	1.65787	1.22398e-73	7.16641e-71	TRUE	1724.94	0.599339	4.24221e-08	2.89286e-06	FALSE	2128.19	1.37684	8.75322e-52	5.45281e-49
SPINT1	6692	ENSG00000166145	serine peptidase inhibitor_ Kunitz type 1	684.123	0.946395		2.45683e-15	2.98773e-13	FALSE	627.759	0.509658	0.000425244	0.00382037	FALSE	1238.22	-0.744855	1.46812e-11	1.88062e-09	FALSE	1212.52	-1.11849	1.23251e-13	8.61211e-12
CLCN4	1183	ENSG00000073464	chloride voltage-gated channel 4	50.5622	0.938562		0.00193196	0.0227779	FALSE	39.7162	2.01529	2.40946e-10	6.48615e-09	TRUE	49.093	1.00197	9.77872e-05	0.00281401	TRUE	39.656	1.88713	5.07585e-10	2.13209e-08
COL17A1	1308	ENSG00000065618	collagen type XVII alpha 1 chain	496.009	0.937626		3.74671e-06	0.000100513	FALSE	578.545	1.02337	2.19202e-10	5.92208e-09	TRUE	589.631	0.358578	0.0271374	0.265982	FALSE	669.722	0.490542	2.20113e-06	4.83565e-05
MIR503HG	NA	ENSG00000223749	MIR503 host gene	300.573	0.937061		2.21608e-10	1.40809e-08	FALSE	257.446	0.909031	1.06969e-08	2.26973e-07	FALSE	287.091	0.95807	4.45808e-06	0.000186683	FALSE	237.892	1.22988	1.1402e-13	8.01277e-12
LOXL1	4016	ENSG00000129038	lysyl oxidase like 1	81.7749	0.935627		0.000149402	0.00252041	FALSE	85.5426	1.1541	2.92896e-06	4.19069e-05	TRUE	98.8158	0.32016	0.148934	0.793492	FALSE	106.176	0.384087	0.0827964	0.39852
GPC4	2239	ENSG00000076716	glypican 4	7.91635	0.934345		0.000481895	0.00705384	FALSE	5.72747	1.12428	0.00100131	0.0082319	TRUE	7.91635	0.70732	0.000723355	0.015455	FALSE	5.72747	0.899717	0.00214561	0.0210012
ZNF282	8427	ENSG00000170265	zinc finger protein 282	885.292	0.930908		2.79806e-10	1.74172e-08	FALSE	1186.23	1.3377	1.07749e-20	8.1732e-19	TRUE	1079.56	0.244182	0.081332	0.559586	FALSE	1304.46	0.898748	2.99508e-10	1.29966e-08
SUSD3	203328	ENSG00000157303	sushi domain containing 3	48.4329	0.928662		0.00147578	0.018139	FALSE	58.8242	0.668767	0.0302955	0.155298	FALSE	44.161	1.09562	1.87964e-05	0.000661046	TRUE	42.9944	1.8292	9.87444e-09	3.36353e-07
SLC38A3	10991	ENSG00000188338	solute carrier family 38 member 3	17.8846	0.92752		0.000682027	0.00950954	FALSE	10.3802	1.32675	0.000346431	0.00318641	TRUE	17.1506	0.879549	6.7998e-05	0.00207321	FALSE	9.57457	1.29311	4.7292e-05	0.000771491
PMS2P10	NA	ENSG00000276840	PMS1 homolog 2_ mismatch repair system component pseudogene 10	107.532	0.923362		0.000134591	0.00230165	FALSE	106.798	0.350704	0.112735	0.440731	FALSE	103.882	1.05527	2.97246e-07	1.69228e-05	TRUE	81.9955	1.08425	0.000267248	0.00352564
HACD4	401494	ENSG00000188921	3-hydroxyacyl-CoA dehydratase 4	232.491	0.922527		3.78798e-07	1.28693e-05	FALSE	237.499	1.25286	3.80239e-14	1.59556e-12	TRUE	237.888	0.811752	1.27873e-06	6.26491e-05	FALSE	254.937	0.866748	9.52749e-05	0.00143103
SOCS1	8651	ENSG00000185338	suppressor of cytokine signaling 1	11.7532	0.921341		0.00174623	0.0209719	FALSE	22.9188	1.53381	1.62322e-05	0.000199886	TRUE	13.4032	0.600174	0.0157455	0.178239	FALSE	24.9429	1.10816	0.000609597	0.00717653
METTL27	155368	ENSG00000165171	methyltransferase like 27	48.4648	0.917716		0.000530064	0.00766725	FALSE	56.1385	1.02292	0.000127718	0.00130582	TRUE	50.1256	0.733115	0.0022281	0.0391798	FALSE	52.5253	1.22854	6.38938e-06	0.000126732
LZTS1	11178	ENSG00000061337	leucine zipper tumor suppressor 1	148.347	0.914814		0.00082444	0.0112059	FALSE	399.769	1.0539	1.816e-09	4.32059e-08	TRUE	207.879	0.118862	0.472103	0.989671	FALSE	561.528	-0.0489174	0.877715	0.989335
FBXO4	26272	ENSG00000151876	F-box protein 4	426.055	0.914684		8.71231e-07	2.70244e-05	FALSE	457.012	1.23163	6.35089e-21	4.94762e-19	TRUE	521.97	0.24825	0.0804046	0.555386	FALSE	573.354	0.350533	0.0121152	0.0887545
SHC3	53358	ENSG00000148082	SHC adaptor protein 3	9.69956	0.913139		0.00137911	0.0171517	FALSE	18.8654	1.8338	9.82785e-07	1.53063e-05	TRUE	14.5003	0.26208	0.302003	0.989671	FALSE	30.2055	0.274236	0.414092	0.989335
DDIT3	1649	ENSG00000175197	DNA damage inducible transcript 3	277.514	0.908721		1.48823e-09	8.0142e-08	FALSE	479.69	2.32949	6.07876e-35	1.03069e-32	TRUE	346.795	0.156276	0.269508	0.989671	FALSE	552.035	1.40548	3.85757e-17	3.6636e-15
EP400P1	NA	ENSG00000185684	EP400 pseudogene 1	570.154	0.90734		4.09156e-08	1.69601e-06	FALSE	785.924	1.3263	5.93128e-24	5.92685e-22	TRUE	730.442	0.0996587	0.504806	0.989671	FALSE	977.619	0.444838	0.000851057	0.00953779
CD82	3732	ENSG00000085117	CD82 molecule	264.498	0.903677		1.47675e-08	6.65463e-07	FALSE	281.051	1.03309	6.48521e-12	2.09675e-10	TRUE	246.185	1.14827	1.32008e-11	1.7028e-09	TRUE	263.734	1.29533	2.64324e-14	2.0109e-12
RBM11	54033	ENSG00000185272	RNA binding motif protein 11	76.8693	0.902195		0.000246496	0.0039532	FALSE	77.397	1.05002	1.97636e-05	0.000238974	TRUE	72.1605	1.01224	1.88508e-05	0.000661697	TRUE	79.5818	0.816225	0.0047015	0.0410449
MARCKS	4082	ENSG00000277443	myristoylated alanine rich protein kinase C substrate	99.995	0.897499		0.000155634	0.00261713	FALSE	181.444	2.33737	6.50156e-32	9.7842e-30	TRUE	95.3106	1.02343	2.53586e-06	0.000114648	TRUE	174.96	2.59488	1.09767e-35	3.20188e-33
DGAT2	84649	ENSG00000062282	diacylglycerol O-acyltransferase 2	339.655	0.896222		8.39674e-07	2.61338e-05	FALSE	271.387	0.635559	0.000398434	0.00360022	FALSE	304.379	1.35828	9.78166e-17	2.28395e-14	TRUE	245.661	0.982735	1.05898e-06	2.4886e-05
BCDIN3D	144233	ENSG00000186666	BCDIN3 domain containing RNA methyltransferase	172.55	0.89526		3.48001e-06	9.39067e-05	FALSE	196.937	1.09564	7.68377e-10	1.93369e-08	TRUE	190.32	0.547003	0.00107122	0.0214547	FALSE	219.781	0.659457	8.0094e-05	0.00123222
ICAM1	3383	ENSG00000090339	intercellular adhesion molecule 1	3316.48	0.894818		4.81386e-14	4.89734e-12	FALSE	6288.79	1.7666	2.46353e-45	6.59383e-43	TRUE	3771.3	0.420403	0.000891375	0.0183918	FALSE	6736.19	1.35548	2.16567e-23	3.40159e-21
OBSCN	84033	ENSG00000154358	obscurin_ cytoskeletal calmodulin and titin-interacting RhoGEF	573.82	0.893601		8.62255e-06	0.000210273	FALSE	629.873	1.33468	2.55664e-08	5.15259e-07	TRUE	626.8	0.596015	0.000147184	0.00398283	FALSE	650.432	1.15793	4.94192e-07	1.24153e-05
ZNF136	7695	ENSG00000196646	zinc finger protein 136	90.0102	0.893172		0.000690105	0.00960393	FALSE	137.378	1.2644	1.22773e-06	1.88702e-05	TRUE	118.07	0.128466	0.575952	0.989671	FALSE	155.139	0.80249	7.06569e-05	0.00110226
ETS2	2114	ENSG00000157557	ETS proto-oncogene 2_ transcription factor	3436.69	0.891529		3.51319e-26	1.0322e-23	FALSE	6734.73	2.3512	1.3606e-199	4.24869e-196	TRUE	3936.13	0.394065	1.31294e-06	6.39011e-05	FALSE	7281.38	1.75472	4.88892e-80	5.28493e-77
CYP1B1	1545	ENSG00000138061	cytochrome P450 family 1 subfamily B member 1	1378.72	0.888161		9.2388e-06	0.000223373	FALSE	2293.81	1.27564	2.34902e-24	2.41158e-22	TRUE	1617.73	0.348521	0.055372	0.434728	FALSE	2362.48	1.05149	2.13253e-07	5.75892e-06
RASL10A	10633	ENSG00000100276	RAS like family 10 member A	25.3087	0.888053		0.00336758	0.0362691	FALSE	22.9535	1.20242	0.000504769	0.00445157	TRUE	36.9165	0.0967715	0.702437	0.989671	FALSE	33.3448	0.131279	0.668147	0.989335
RAB3IP	117177	ENSG00000127328	RAB3A interacting protein	954.628	0.887722		2.05088e-11	1.53716e-09	FALSE	929.307	1.20319	2.8316e-27	3.41175e-25	TRUE	1190.63	0.140994	0.246582	0.989671	FALSE	1225.53	0.177447	0.132775	0.552727
POM121L9P	NA	ENSG00000128262	POM121 transmembrane nucleoporin like 9_ pseudogene	6.94669	0.887159		0.00105092	0.0137561	FALSE	6.95716	1.19869	0.000949375	0.00785146	TRUE	8.83508	0.344645	0.105256	0.651328	FALSE	9.15521	0.534318	0.107222	0.477043
KDM7A	80853	ENSG00000006459	lysine demethylase 7A	286.148	0.885784		6.05804e-09	2.93907e-07	FALSE	258.174	1.35057	6.16244e-16	3.06665e-14	TRUE	300.178	0.690998	7.38288e-06	0.000290063	FALSE	282.102	0.898797	7.90998e-06	0.00015423
UPP1	7378	ENSG00000183696	uridine phosphorylase 1	3224.3	0.885612		1.87525e-11	1.41709e-09	FALSE	4755.67	1.74551	1.94658e-38	3.98592e-36	TRUE	3378.34	0.71508	6.457e-13	9.96701e-11	FALSE	4906.22	1.55365	2.73251e-34	7.60837e-32
MYRIP	25924	ENSG00000170011	myosin VIIA and Rab interacting protein	44.8972	0.883734		0.000836092	0.0113285	FALSE	50.5043	0.31066	0.351881	0.916609	FALSE	42.459	0.956766	8.77362e-05	0.00257704	FALSE	37.7469	1.21689	6.07761e-05	0.000964909
SEMA3C	10512	ENSG00000075223	semaphorin 3C	7172.02	0.882255		3.36136e-18	5.56078e-16	FALSE	7021.78	1.34648	4.11198e-38	8.32888e-36	TRUE	6980.27	0.991364	8.00092e-29	4.40552e-26	FALSE	7001.4	1.36043	1.21315e-47	6.28002e-45
ZNF669	79862	ENSG00000188295	zinc finger protein 669	368.773	0.882081		1.22612e-09	6.70097e-08	FALSE	375.355	1.54583	1.83101e-25	1.98874e-23	TRUE	469.747	0.080084	0.596102	0.989671	FALSE	479.433	0.505466	4.92285e-05	0.000800241
ITGA7	3679	ENSG00000135424	integrin subunit alpha 7	84.2924	0.881676		0.000694376	0.00964891	FALSE	90.6637	-0.618821	0.0125607	0.074474	FALSE	76.2556	1.07739	1.25084e-05	0.000458707	TRUE	68.2205	0.0244738	0.937726	0.989335
AC099654.11	NA	ENSG00000284221		7.35406	0.880979		0.00115037	0.014824	FALSE	8.26064	1.37154	0.000218706	0.00211657	TRUE	7.10941	0.660407	0.00126848	0.0246299	FALSE	8.25953	1.13838	0.000480258	0.00584677
SDCCAG8	10806	ENSG00000054282	serologically defined colon cancer antigen 8	281.831	0.88064		5.09613e-06	0.000131525	FALSE	326.175	1.13249	7.92852e-14	3.22232e-12	TRUE	332.551	0.322639	0.0533448	0.424045	FALSE	383.959	0.487078	0.00321482	0.0297776
KITLG	4254	ENSG00000049130	KIT ligand	684.728	0.879529		2.01086e-10	1.28885e-08	FALSE	1011.59	1.11092	5.81071e-19	3.86748e-17	TRUE	785.856	0.391449	0.000484984	0.0109969	FALSE	1149.56	0.59632	1.21467e-06	2.82022e-05
N4BP3	23138	ENSG00000145911	NEDD4 binding protein 3	149.971	0.878297		2.89017e-06	7.96283e-05	FALSE	345.611	1.87641	2.31789e-37	4.43143e-35	TRUE	187.912	0.15056	0.387243	0.989671	FALSE	390.219	1.14131	5.5231e-09	1.95753e-07
ACP7	390928	ENSG00000183760	acid phosphatase 7_ tartrate resistant (putative)	22.7133	0.871447		0.00362208	0.0384908	FALSE	41.4954	1.14231	0.00040845	0.00368362	TRUE	41.1419	-0.314992	0.21253	0.939157	FALSE	58.3728	0.11412	0.704337	0.989335
SFTA1P	NA	ENSG00000225383	surfactant associated 1_ pseudogene	892.565	0.870716		1.10227e-07	4.19938e-06	FALSE	1012.18	1.34191	4.73202e-37	8.95547e-35	TRUE	899.876	0.855513	2.32643e-12	3.30103e-10	FALSE	1073.45	1.04175	6.00743e-14	4.33786e-12
EFNA1	1942	ENSG00000169242	ephrin A1	307.831	0.869769		2.68128e-07	9.30743e-06	FALSE	1196.91	3.01131	1.02967e-234	4.82299e-231	TRUE	348.201	0.443189	0.00302149	0.050166	FALSE	1257.57	2.44802	4.64826e-155	2.13552e-151
MTRNR2L1	100462977	ENSG00000256618	MT-RNR2 like 1	807.303	0.869279		4.1504e-11	2.96552e-09	FALSE	890.72	1.02414	6.71621e-17	3.69017e-15	TRUE	1058.42	-0.00668224	0.962473	0.992397	FALSE	1091.59	0.28124	0.0472994	0.261814
SPRY4	81848	ENSG00000187678	sprouty RTK signaling antagonist 4	213.179	0.867821		0.000668645	0.00937158	FALSE	370.519	1.54772	3.06362e-12	1.04744e-10	TRUE	250.719	0.379866	0.0699211	0.506883	FALSE	416.639	0.991758	5.04123e-07	1.26216e-05
PRDM8	56978	ENSG00000152784	PR/SET domain 8	260.074	0.866998		5.6831e-08	2.2936e-06	FALSE	224.907	1.43367	7.67615e-12	2.45427e-10	TRUE	311.529	0.235099	0.207351	0.929304	FALSE	259.26	0.802571	5.96384e-05	0.000950131
KANSL1L	151050	ENSG00000144445	KAT8 regulatory NSL complex subunit 1 like	43.5688	0.866984		0.00341234	0.0366867	FALSE	51.6228	1.53033	9.84005e-06	0.000126319	TRUE	41.094	0.905101	0.000429681	0.00997596	FALSE	48.3885	1.93625	3.79719e-10	1.6323e-08
ZNF610	162963	ENSG00000167554	zinc finger protein 610	10.5983	0.866246		0.00265987	0.029719	FALSE	14.4408	1.30974	0.000468381	0.00415922	TRUE	13.4313	0.363142	0.12579	0.721471	FALSE	16.7615	0.787047	0.0191992	0.128907
ZNF577	84765	ENSG00000161551	zinc finger protein 577	71.2144	0.861019		0.00247678	0.0280488	FALSE	99.9335	1.43694	5.13373e-09	1.14438e-07	TRUE	94.5495	0.130846	0.600901	0.989671	FALSE	109.836	0.937504	0.000271743	0.00357596
ARHGEF5	7984	ENSG00000050327	Rho guanine nucleotide exchange factor 5	522.047	0.858261		6.93097e-05	0.00128884	FALSE	583.181	1.17042	2.19152e-14	9.37452e-13	TRUE	614.575	0.370515	0.00200412	0.0358953	FALSE	711.427	0.416083	0.0014012	0.0146514
NAPSA	9476	ENSG00000131400	napsin A aspartic peptidase	47.2424	0.857866		0.0046082	0.0472212	FALSE	48.5561	1.45859	7.6998e-07	1.21999e-05	TRUE	85.4775	-0.242116	0.344379	0.989671	FALSE	79.5347	-0.108571	0.688498	0.989335
RAB17	64284	ENSG00000124839	RAB17_ member RAS oncogene family	93.481	0.857094		0.00128028	0.0161247	FALSE	70.0227	1.58108	7.88774e-08	1.45744e-06	TRUE	102.894	0.440216	0.0806189	0.556132	FALSE	95.4761	0.406458	0.106213	0.473905
BMPER	168667	ENSG00000164619	BMP binding endothelial regulator	351.138	0.855153		8.87901e-05	0.00160165	FALSE	419.796	1.66309	6.68457e-35	1.12831e-32	TRUE	433.753	0.212475	0.181467	0.872397	FALSE	448.943	1.27408	3.43364e-19	3.77844e-17
SLC22A23	63027	ENSG00000137266	solute carrier family 22 member 23	101.847	0.854922		0.000503529	0.00733252	FALSE	102.955	1.10806	5.04301e-05	0.000559088	TRUE	121.396	0.310734	0.151566	0.800768	FALSE	153.064	-0.0944206	0.716253	0.989335
COL8A2	1296	ENSG00000171812	collagen type VIII alpha 2 chain	64.7739	0.852139		0.000480596	0.00703763	FALSE	55.3231	1.01923	0.000185067	0.00182495	TRUE	119.101	-0.636194	0.00116443	0.0229477	FALSE	108.295	-0.759348	0.000263453	0.00348683
CD22	933	ENSG00000012124	CD22 molecule	38.6875	0.85175		0.0037784	0.0398065	FALSE	39.3647	0.921692	0.00475853	0.0324675	FALSE	35.2488	0.755117	0.00276153	0.0467332	FALSE	35.7964	1.24613	4.06941e-05	0.000677304
AC018629.1	NA	ENSG00000279806		20.9762	0.842791		0.00519558	0.0519643	FALSE	18.1107	1.44511	5.6066e-05	0.000613941	TRUE	24.6724	0.426785	0.0961389	0.618125	FALSE	21.4656	0.735514	0.0258417	0.1637
EGR1	1958	ENSG00000120738	early growth response 1	746.559	0.840954		2.73832e-06	7.59574e-05	FALSE	2547.9	2.66699	2.25195e-19	1.54269e-17	TRUE	981.775	-0.00542204	0.978781	0.995716	FALSE	2733.71	1.91734	7.06447e-12	3.93405e-10
GPR87	53836	ENSG00000138271	G protein-coupled receptor 87	19.5724	0.839439		0.00528464	0.0527401	FALSE	25.5904	1.60215	1.2526e-05	0.000157297	TRUE	18.9617	0.768301	0.00275549	0.0466524	FALSE	28.465	0.846517	0.0117815	0.0867947
KIAA0040	9674	ENSG00000235750	KIAA0040	115.096	0.836565		0.000426837	0.00636202	FALSE	156.3	1.54974	3.12078e-12	1.06455e-10	TRUE	158.888	-0.0733054	0.665117	0.989671	FALSE	213.031	0.313021	0.1511	0.604241
LGI2	55203	ENSG00000153012	leucine rich repeat LGI family member 2	76.058	0.832342		0.00126605	0.0160059	FALSE	104.732	0.278466	0.307134	0.856446	FALSE	141.405	-0.598681	0.00685215	0.0949979	FALSE	197.659	-1.05257	1.79639e-05	0.000322858
C6orf141	135398	ENSG00000197261	chromosome 6 open reading frame 141	533.875	0.831025		2.18257e-08	9.53117e-07	FALSE	849.735	1.51105	9.03097e-21	6.92042e-19	TRUE	791.193	-0.335224	0.00609739	0.086952	FALSE	1120.57	0.379289	0.0140159	0.0997563
HOXA-AS2	NA	ENSG00000253552	HOXA cluster antisense RNA 2	81.0851	0.828369		0.000832684	0.0113009	FALSE	67.0527	1.1972	2.67407e-06	3.85395e-05	TRUE	98.0478	0.261323	0.21164	0.937613	FALSE	85.9632	0.297554	0.282082	0.869956
TNC	3371	ENSG00000041982	tenascin C	5332.99	0.822659		0.00300908	0.0330378	FALSE	5334.09	1.14985	0.000363076	0.0033232	TRUE	6939.54	0.127235	0.596783	0.989671	FALSE	7248.81	0.220159	0.390287	0.989335
ADGRG1	9289	ENSG00000205336	adhesion G protein-coupled receptor G1	414.237	0.822617		6.47367e-05	0.00121302	FALSE	470.317	0.974124	3.00997e-05	0.000348546	FALSE	356.774	1.28891	6.01059e-09	4.84155e-07	TRUE	417.803	1.36013	6.1763e-07	1.51235e-05
RTL8B	441518	ENSG00000212747	retrotransposon Gag like 8B	11.6626	0.821477		0.0047898	0.0487421	FALSE	12.955	0.413654	0.268498	0.793716	FALSE	10.2136	0.915853	6.66976e-05	0.00203524	FALSE	8.74684	1.11925	0.000559545	0.00665551
CDH1	999	ENSG00000039068	cadherin 1	409.14	0.819476		0.000469822	0.00689912	FALSE	384.408	0.80208	5.20947e-08	9.92422e-07	FALSE	876.906	-1.04987	5.03341e-14	8.71797e-12	TRUE	788.508	-1.10974	6.45174e-28	1.33218e-25
GRB7	2886	ENSG00000141738	growth factor receptor bound protein 7	88.9327	0.818926		0.00101917	0.0134207	FALSE	118.331	1.0487	8.60731e-05	0.000908548	TRUE	110.45	0.169084	0.475591	0.989671	FALSE	126.237	0.828192	9.78923e-05	0.00146376
ZNF140	7699	ENSG00000196387	zinc finger protein 140	389.273	0.81868		2.16156e-08	9.45065e-07	FALSE	507.212	1.43587	1.48153e-37	2.86164e-35	TRUE	457.55	0.278115	0.0198531	0.211804	FALSE	606.991	0.647887	5.79236e-09	2.04115e-07
AC092306.1	NA	ENSG00000285128		6.51273	0.818676		0.00216036	0.0250367	FALSE	6.07415	1.15415	0.00120325	0.00967351	TRUE	13.4204	-0.0733785	0.768482	0.989671	FALSE	13.3504	-0.176136	0.600003	0.989335
SOX17	64321	ENSG00000164736	SRY-box 17	7.89313	0.818597		0.00256354	0.0288357	FALSE	11.1279	1.87119	5.23355e-07	8.55262e-06	TRUE	9.63967	0.496055	0.0362505	0.325628	FALSE	15.4822	0.716345	0.0317925	0.192314
AC010487.3	NA	ENSG00000283088		41.8802	0.810895		0.0049541	0.050081	FALSE	59.2711	1.69668	3.30326e-08	6.52848e-07	TRUE	49.8181	0.332977	0.183171	0.876235	FALSE	67.7056	1.08934	2.38159e-05	0.000418617
CLIP2	7461	ENSG00000106665	CAP-Gly domain containing linker protein 2	652.117	0.810841		6.88821e-09	3.30887e-07	FALSE	673.647	1.02144	2.33308e-06	3.40254e-05	TRUE	718.136	0.461007	0.00061103	0.0133781	FALSE	781.885	0.505099	0.000451306	0.00554388
STX1A	6804	ENSG00000106089	syntaxin 1A	449.091	0.809105		8.5149e-07	2.64343e-05	FALSE	653.341	1.7206	1.55611e-42	3.83621e-40	TRUE	515.93	0.335449	0.0268386	0.263753	FALSE	704.022	1.29395	3.51322e-22	5.04394e-20
ANO9	338440	ENSG00000185101	anoctamin 9	234.505	0.808474		0.00289793	0.0320216	FALSE	346.505	1.21724	9.90824e-08	1.8129e-06	TRUE	420.611	-0.488498	0.0367559	0.328727	FALSE	540.461	-0.204781	0.246212	0.811594
CPNE5	57699	ENSG00000124772	copine 5	36.3319	0.79982		0.00731041	0.0688592	FALSE	33.2064	1.06986	0.000718692	0.00612343	TRUE	43.5126	0.332318	0.193205	0.900532	FALSE	36.1855	0.638644	0.0454945	0.25439
PAQR8	85315	ENSG00000170915	progestin and adipoQ receptor family member 8	204.842	0.79859		9.63236e-05	0.00172145	FALSE	210.05	0.747506	2.8037e-05	0.00032668	FALSE	176.418	1.43645	1.43239e-16	3.26195e-14	TRUE	181.085	1.35372	2.12794e-13	1.44034e-11
ZNF385B	151126	ENSG00000144331	zinc finger protein 385B	83.9127	0.797518		0.00777177	0.0723147	FALSE	53.5366	1.60054	1.75724e-05	0.000214767	TRUE	90.757	0.653909	0.00828593	0.110077	FALSE	74.3497	0.44695	0.182822	0.682592
HDAC9	9734	ENSG00000048052	histone deacetylase 9	46.2255	0.797282		0.00654092	0.0627375	FALSE	96.3188	2.64245	1.14064e-24	1.19391e-22	TRUE	55.4668	0.26985	0.293828	0.989671	FALSE	122.079	0.886486	0.00365176	0.0331481
RBM47	54502	ENSG00000163694	RNA binding motif protein 47	342.9	0.796168		0.00537521	0.0534987	FALSE	326.626	0.929176	0.00927015	0.0578085	FALSE	308.536	3.40758	3.82244e-63	1.28198e-59	TRUE	302.518	3.82133	4.54862e-65	4.1795e-62
P2RY6	5031	ENSG00000171631	pyrimidinergic receptor P2Y6	152.013	0.793936		0.00734365	0.0691014	FALSE	153.413	1.48301	1.4449e-11	4.49322e-10	TRUE	146.172	1.20398	1.15515e-08	8.85986e-07	TRUE	173.118	0.813001	0.00309636	0.0288038
CLDN15	24146	ENSG00000106404	claudin 15	128.108	0.792499		0.000121555	0.00211475	FALSE	139.609	1.05857	1.53312e-05	0.000189726	TRUE	124.068	0.872783	1.02561e-05	0.000387274	FALSE	133.731	1.22262	1.75067e-07	4.81618e-06
GTF2IRD1	9569	ENSG00000006704	GTF2I repeat domain containing 1	602.92	0.791889		4.95025e-10	2.9042e-08	FALSE	632.455	1.08993	6.24688e-18	3.80623e-16	TRUE	686.23	0.349862	0.000728381	0.0155416	FALSE	698.036	0.685076	9.70188e-08	2.81217e-06
BIK	638	ENSG00000100290	BCL2 interacting killer	38.6716	0.78682		0.0051179	0.0513412	FALSE	59.6077	1.01292	0.000233125	0.00224394	TRUE	49.2406	0.158779	0.515221	0.989671	FALSE	72.1829	0.369441	0.132557	0.552066
KLF2	10365	ENSG00000127528	Kruppel like factor 2	65.1765	0.783503		0.00750454	0.070345	FALSE	180.951	1.72515	1.49812e-11	4.64715e-10	TRUE	162.549	-1.07658	1.9266e-07	1.14087e-05	TRUE	288.657	0.00236468	0.989583	0.996545
ZNF628	89887	ENSG00000197483	zinc finger protein 628	137.236	0.782115		0.000248685	0.00398135	FALSE	196.868	1.08109	3.18433e-06	4.53355e-05	TRUE	152.498	0.404765	0.0471668	0.391645	FALSE	203.462	0.915454	6.08164e-05	0.000965132
SH3TC1	54436	ENSG00000125089	SH3 domain and tetratricopeptide repeats 1	336.872	0.781414		2.41151e-06	6.79703e-05	FALSE	403.813	1.04105	3.98706e-08	7.75718e-07	TRUE	388.539	0.296444	0.0535357	0.425288	FALSE	455.904	0.593218	4.6142e-05	0.000755077
HOMER1	9456	ENSG00000152413	homer scaffold protein 1	359.586	0.777014		1.84402e-06	5.30749e-05	FALSE	438.632	0.631633	0.000111237	0.00114923	FALSE	330.442	1.0251	2.87466e-08	2.04734e-06	TRUE	375.405	1.19428	5.69397e-09	2.01421e-07
RGS2	5997	ENSG00000116741	regulator of G protein signaling 2	110.471	0.776019		0.000252933	0.00403735	FALSE	180.229	1.6449	5.46643e-11	1.57447e-09	TRUE	146.353	-0.0438308	0.842978	0.989671	FALSE	218.826	0.749393	0.00167302	0.0169304
FAM167A	83648	ENSG00000154319	family with sequence similarity 167 member A	1556.66	0.774585		8.39947e-13	7.45118e-11	FALSE	1343.17	1.10385	1.27679e-21	1.06084e-19	TRUE	1482.58	0.967292	9.47656e-23	3.64176e-20	FALSE	1290.45	1.29467	6.53198e-38	2.10593e-35
XKR6	286046	ENSG00000171044	XK related 6	52.0648	0.774302		0.00526741	0.0526254	FALSE	56.2815	1.22637	4.43328e-06	6.13004e-05	TRUE	62.3853	0.298268	0.200561	0.914561	FALSE	71.0475	0.378635	0.133635	0.5553
POT1	25913	ENSG00000128513	protection of telomeres 1	905.123	0.764608		9.05798e-11	6.0705e-09	FALSE	901.874	1.30426	8.88772e-21	6.8246e-19	TRUE	905.398	0.731176	8.44726e-08	5.46731e-06	FALSE	930.104	1.1385	1.47255e-14	1.15645e-12
ZNF649	65251	ENSG00000198093	zinc finger protein 649	57.6955	0.76354		0.00488219	0.0495316	FALSE	86.2172	1.72792	5.36394e-11	1.54614e-09	TRUE	74.9206	0.0870747	0.702711	0.989671	FALSE	100.935	0.932759	0.000216469	0.00294125
DOCK11	139818	ENSG00000147251	dedicator of cytokinesis 11	359.527	0.761905		1.2893e-05	0.000299499	FALSE	430.688	0.42997	0.0568288	0.25963	FALSE	309.95	1.351	5.96036e-16	1.2859e-13	TRUE	353.741	1.11111	1.39293e-06	3.20373e-05
DDIT4L	115265	ENSG00000145358	DNA damage inducible transcript 4 like	147.708	0.759441		0.000137671	0.00234828	FALSE	212.388	1.23001	3.89213e-12	1.30686e-10	TRUE	152.175	0.639138	0.00037311	0.00886335	FALSE	217.684	1.10594	1.67557e-10	7.65016e-09
HELB	92797	ENSG00000127311	DNA helicase B	372.478	0.756857		0.000487692	0.00713016	FALSE	392.215	1.54563	4.4962e-12	1.49774e-10	TRUE	443.891	0.238523	0.0875668	0.586717	FALSE	420.859	1.16194	1.52164e-07	4.24326e-06
SYK	6850	ENSG00000165025	spleen associated tyrosine kinase	65.4033	0.754231		0.00524389	0.052419	FALSE	80.6217	1.61735	3.21465e-07	5.44326e-06	TRUE	70.3162	0.36618	0.154582	0.809624	FALSE	85.1119	1.29633	8.25661e-06	0.000160563
RAP1GAP2	23108	ENSG00000132359	RAP1 GTPase activating protein 2	2299.33	0.75353		4.32532e-09	2.16714e-07	FALSE	2749.75	1.00437	1.62059e-15	7.70643e-14	TRUE	2104.13	1.09457	1.71179e-17	4.296e-15	TRUE	2615.84	1.21788	4.17708e-21	5.48301e-19
SFR1	119392	ENSG00000156384	SWI5 dependent homologous recombination repair protein 1	564.983	0.751835		1.42693e-09	7.71802e-08	FALSE	947.155	1.48848	1.95167e-48	5.94576e-46	TRUE	596.612	0.543482	1.16688e-05	0.000432215	FALSE	993.685	1.22413	2.63008e-25	4.76186e-23
GALNT9	50614	ENSG00000182870	polypeptide N-acetylgalactosaminyltransferase 9	14.6575	0.749308		0.00802023	0.0742316	FALSE	35.2926	1.68818	6.06456e-06	8.16863e-05	TRUE	14.5627	0.779105	0.00125771	0.0244466	FALSE	36.2556	1.18512	0.000385696	0.00484313
RUNDC3B	154661	ENSG00000105784	RUN domain containing 3B	37.0527	0.749102		0.00727799	0.0686419	FALSE	33.221	1.21373	0.000296155	0.0027723	TRUE	51.6969	-0.0449026	0.858491	0.989671	FALSE	38.5274	0.672121	0.0272304	0.170906
PPCDC	60490	ENSG00000138621	phosphopantothenoylcysteine decarboxylase	508.226	0.748656		7.59509e-08	2.98968e-06	FALSE	654.866	1.03335	4.54109e-10	1.18416e-08	TRUE	532.413	0.584007	3.31066e-06	0.000144029	FALSE	706.209	0.741495	2.54231e-08	8.11111e-07
CDKN2AIP	55602	ENSG00000168564	CDKN2A interacting protein	188.846	0.748534		0.00129775	0.0162951	FALSE	354.378	1.02819	6.39792e-07	1.03027e-05	TRUE	261.305	-0.128225	0.537557	0.989671	FALSE	372.428	0.717982	0.00848749	0.0660909
APLF	10887	ENSG00000169621	aprataxin and PNKP like factor	121.603	0.747872		0.000887267	0.0118926	FALSE	165.264	1.0944	2.7324e-09	6.38731e-08	TRUE	127.723	0.569719	0.00567475	0.0826828	FALSE	154.627	1.38722	1.31956e-13	9.18545e-12
CPSF1P1	NA	ENSG00000214076	cleavage and polyadenylation specific factor 1 pseudogene 1	68.1025	0.746213		0.00316979	0.0345032	FALSE	77.8486	0.922292	0.000429377	0.00385103	FALSE	69.7122	0.618951	0.00739719	0.100552	FALSE	74.1644	1.06317	4.13988e-05	0.000686941
MN1	4330	ENSG00000169184	MN1 proto-oncogene_ transcriptional regulator	147.953	0.745774		0.00780846	0.0725458	FALSE	201.844	1.68048	1.9094e-13	7.39142e-12	TRUE	140.523	0.815286	0.00113075	0.0224373	FALSE	255.381	0.622894	0.00640411	0.0525746
HSPB8	26353	ENSG00000152137	heat shock protein family B (small) member 8	37.806	0.745682		0.00899658	0.0814015	FALSE	64.1596	0.933061	0.000307598	0.00286466	FALSE	96.7022	-1.11807	2.39203e-07	1.39191e-05	TRUE	140.335	-1.0515	1.87068e-08	6.08991e-07
HOXB8	3218	ENSG00000120068	homeobox B8	89.6734	0.744897		0.00175702	0.0210808	FALSE	77.1564	0.62699	0.0184952	0.103209	FALSE	76.2777	1.22019	2.3076e-07	1.34702e-05	TRUE	70.1613	0.891685	0.00107772	0.011726
SLC25A27	9481	ENSG00000153291	solute carrier family 25 member 27	105.746	0.743324		0.00543664	0.0539605	FALSE	107.997	0.933687	0.00116964	0.00943804	FALSE	85.2314	1.71773	7.14658e-15	1.34516e-12	TRUE	87.1192	1.953	2.45793e-12	1.43851e-10
RSPO3	84870	ENSG00000146374	R-spondin 3	33.9897	0.742414		0.00853491	0.0779153	FALSE	33.2628	0.767373	0.028372	0.147435	FALSE	28.6166	1.0756	2.75452e-05	0.000933147	TRUE	28.4584	1.02887	0.00218879	0.0213784
PMS2P6	NA	ENSG00000174384	PMS1 homolog 2_ mismatch repair system component pseudogene 6	104.257	0.741702		0.00365552	0.0387342	FALSE	78.1198	1.16433	8.20679e-06	0.000107338	TRUE	116.821	0.317653	0.204719	0.923625	FALSE	99.651	0.315458	0.206116	0.733641
CDK17	5128	ENSG00000059758	cyclin dependent kinase 17	1313.5	0.738071		6.82553e-10	3.87441e-08	FALSE	1250.21	1.2128	7.99104e-38	1.59277e-35	TRUE	1602.35	0.0896728	0.377733	0.989671	FALSE	1538.61	0.395241	0.000304162	0.00393632
ZNF425	155054	ENSG00000204947	zinc finger protein 425	44.8502	0.737602		0.0146393	0.119503	FALSE	102.942	1.26222	5.11413e-05	0.000565967	TRUE	61.4736	0.108817	0.661192	0.989671	FALSE	100.818	1.42054	6.29913e-08	1.88995e-06
F2RL2	2151	ENSG00000164220	coagulation factor II thrombin receptor like 2	107.183	0.737565		0.000244548	0.00392366	FALSE	107.343	0.730981	0.0017603	0.0135879	FALSE	80.9711	1.85339	5.8267e-17	1.38683e-14	TRUE	82.0405	1.88719	6.89967e-13	4.32011e-11
ZFPM2-AS1	NA	ENSG00000251003	ZFPM2 antisense RNA 1	98.723	0.736048		0.0010144	0.0133745	FALSE	119.275	1.08752	9.2253e-07	1.44038e-05	TRUE	108.41	0.415509	0.0435619	0.371513	FALSE	131.889	0.700183	0.000528081	0.0063432
ZNF268	10795	ENSG00000090612	zinc finger protein 268	827.862	0.735956		2.49373e-07	8.73068e-06	FALSE	830.273	1.42444	1.55975e-43	3.92262e-41	TRUE	921.345	0.366127	0.00800548	0.106968	FALSE	1024.11	0.534383	6.34612e-07	1.54877e-05
NOTCH1	4851	ENSG00000148400	notch 1	431.905	0.73527		0.000869424	0.0117004	FALSE	595.919	0.579747	0.00846346	0.0534444	FALSE	396.831	1.02558	1.64382e-07	9.92531e-06	TRUE	541.946	0.917777	4.12017e-06	8.51224e-05
AC074135.1	NA	ENSG00000267886		10.7849	0.7342		0.00700181	0.0665197	FALSE	17.0987	2.24966	1.77705e-09	4.24138e-08	TRUE	10.1405	0.892828	0.000115756	0.00324257	FALSE	17.4287	1.84136	4.41374e-08	1.35979e-06
AKR1B10	57016	ENSG00000198074	aldo-keto reductase family 1 member B10	32.2715	0.732816		0.0155235	0.124998	FALSE	31.3614	1.32557	0.000377858	0.00343918	TRUE	28.7682	1.16753	5.6239e-06	0.000228248	TRUE	37.652	0.69634	0.0374347	0.218428
TRIM38	10475	ENSG00000112343	tripartite motif containing 38	436.35	0.731488		1.61979e-06	4.71931e-05	FALSE	525.7	0.801006	9.94059e-12	3.15139e-10	FALSE	394.051	1.15153	3.56341e-19	1.00352e-16	TRUE	469.331	1.28254	1.61073e-24	2.71563e-22
TNFRSF6B	8771	ENSG00000243509	TNF receptor superfamily member 6b	220.837	0.73116		0.000126176	0.0021817	FALSE	262.713	0.782487	1.16068e-07	2.09807e-06	FALSE	180.188	1.48976	2.00278e-13	3.29851e-11	TRUE	215.033	1.6984	1.15438e-23	1.8566e-21
MOB3C	148932	ENSG00000142961	MOB kinase activator 3C	274.562	0.730142		4.8089e-06	0.000124991	FALSE	354.369	1.181	7.38719e-16	3.63271e-14	TRUE	299.772	0.425926	0.00312978	0.0516155	FALSE	437.261	0.380431	0.00332686	0.0306531
MME	4311	ENSG00000196549	membrane metalloendopeptidase	85.6017	0.727071		0.00301158	0.0330554	FALSE	65.9263	1.02514	0.000657479	0.00564423	TRUE	64.505	1.74167	9.17058e-13	1.3809e-10	TRUE	59.8851	1.24094	6.85252e-05	0.00107219
ANKRD23	200539	ENSG00000163126	ankyrin repeat domain 23	77.8174	0.72507		0.00814224	0.075077	FALSE	70.2166	1.04211	0.000533346	0.00467498	TRUE	106.718	-0.0468758	0.84871	0.989671	FALSE	103.991	-0.0904356	0.716603	0.989335
HSH2D	84941	ENSG00000196684	hematopoietic SH2 domain containing	14.033	0.723788		0.0124693	0.105348	FALSE	21.5026	1.43877	5.05554e-05	0.00055989	TRUE	23.711	-0.023127	0.926028	0.989671	FALSE	29.6145	0.356837	0.276958	0.861622
RFC5	5985	ENSG00000111445	replication factor C subunit 5	1330.13	0.722908		1.39318e-13	1.35002e-11	FALSE	1908.07	1.07857	4.38206e-33	6.98743e-31	TRUE	1615.61	0.084695	0.329283	0.989671	FALSE	2342.65	0.309719	0.000886411	0.00988145
PRKG2	5593	ENSG00000138669	protein kinase cGMP-dependent 2	35.1873	0.720099		0.0168773	0.133961	FALSE	36.171	1.43877	3.36028e-06	4.74976e-05	TRUE	44.6063	0.212543	0.40455	0.989671	FALSE	44.8403	0.415382	0.215343	0.752992
MATN1-AS1	NA	ENSG00000186056	MATN1 antisense RNA 1	42.121	0.714708		0.0177749	0.139398	FALSE	122.668	1.59062	7.48994e-09	1.62798e-07	TRUE	50.4921	0.256059	0.317708	0.989671	FALSE	126.009	1.27671	1.25052e-05	0.000232836
C4orf19	55286	ENSG00000154274	chromosome 4 open reading frame 19	17.7607	0.713856		0.0184055	0.143212	FALSE	18.9368	1.15105	0.00119342	0.00960271	TRUE	20.8556	0.308392	0.229107	0.970397	FALSE	24.7603	0.353476	0.261263	0.836523
AC093010.3	NA	ENSG00000259976		81.8434	0.713447		0.00161951	0.0196492	FALSE	101.82	1.44211	3.21107e-09	7.42749e-08	TRUE	75.5697	0.885518	0.000105395	0.00300483	FALSE	99.7109	1.33833	3.18608e-06	6.74935e-05
LINC02577	NA	ENSG00000228742	long intergenic non-protein coding RNA 2577	225.297	0.713218		1.73791e-05	0.000389187	FALSE	235.392	0.979734	7.26352e-08	1.35143e-06	FALSE	212.159	0.889399	2.88712e-07	1.64879e-05	FALSE	226.423	1.13925	2.63149e-11	1.34517e-09
CECR2	27443	ENSG00000099954	CECR2_ histone acetyl-lysine reader	117.759	0.712492		0.00939537	0.0841596	FALSE	123.857	1.12619	1.23717e-07	2.22773e-06	TRUE	101.363	1.40146	4.72515e-11	5.39691e-09	TRUE	118.482	1.28937	2.87277e-09	1.07302e-07
RASGRF2	5924	ENSG00000113319	Ras protein specific guanine nucleotide releasing factor 2	25.4078	0.711253		0.015129	0.122385	FALSE	18.9573	1.7417	3.0455e-06	4.34912e-05	TRUE	21.2627	1.26208	3.60693e-07	2.00704e-05	TRUE	18.7492	1.63673	1.13283e-06	2.64692e-05
ZNF678	339500	ENSG00000181450	zinc finger protein 678	363.374	0.705212		1.49046e-06	4.39315e-05	FALSE	542.826	1.4918	7.64413e-37	1.4322e-34	TRUE	452.127	0.0266691	0.859149	0.989671	FALSE	621.621	0.862269	2.8525e-15	2.36661e-13
PLAU	5328	ENSG00000122861	plasminogen activator_ urokinase	12457.6	0.705055		5.857e-11	4.05857e-09	FALSE	18576.6	1.73403	9.63422e-50	3.16679e-47	TRUE	14781.2	0.141917	0.171107	0.84881	FALSE	20671.8	1.16098	4.37693e-26	8.24973e-24
ZNF486	90649	ENSG00000256229	zinc finger protein 486	184.296	0.699447		5.71009e-05	0.00109223	FALSE	245.45	0.945726	7.62967e-08	1.41464e-06	FALSE	173.41	0.876918	1.7518e-06	8.24331e-05	FALSE	225.834	1.27597	1.53138e-11	8.12185e-10
SGCE	8910	ENSG00000127990	sarcoglycan epsilon	1234.05	0.695737		8.02779e-13	7.15603e-11	FALSE	1087.85	0.873115	1.00416e-17	5.9632e-16	FALSE	1044.48	1.38435	1.76599e-32	1.143e-29	TRUE	945.504	1.51869	1.35538e-41	5.29952e-39
SBDSP1	NA	ENSG00000225648	SBDS_ ribosome maturation factor pseudogene 1	529.083	0.693552		4.62715e-08	1.90299e-06	FALSE	600.216	1.14464	1.32896e-16	7.1141e-15	TRUE	516.446	0.761557	2.48488e-09	2.10258e-07	FALSE	585.427	1.26255	2.72265e-25	4.90531e-23
BCL3	602	ENSG00000069399	B cell CLL/lymphoma 3	825.468	0.693162		8.09525e-11	5.46519e-09	FALSE	1092	1.31554	4.16944e-28	5.38749e-26	TRUE	936.519	0.264266	0.020462	0.216796	FALSE	1250.03	0.733106	5.28746e-11	2.58082e-09
ZNF165	7718	ENSG00000197279	zinc finger protein 165	111.303	0.690265		0.000785111	0.0107549	FALSE	123.031	1.39247	1.69811e-11	5.22428e-10	TRUE	170.947	-0.445785	0.00848175	0.112098	FALSE	149.59	0.583756	0.00226631	0.0219837
AC078852.2	NA	ENSG00000254094		11.2979	0.689789		0.021049	0.158119	FALSE	16.2318	1.42167	0.000128177	0.00130981	TRUE	14.6538	0.213152	0.391903	0.989671	FALSE	20.4397	0.680992	0.0376848	0.219643
PRRC2C	23215	ENSG00000117523	proline rich coiled-coil 2C	2965.08	0.689579		1.99162e-05	0.000438251	FALSE	4065.5	1.75212	6.96799e-50	2.31066e-47	TRUE	4206.17	-0.324185	0.000742531	0.0157434	FALSE	5509.19	0.41493	4.22358e-05	0.000699564
FHDC1	85462	ENSG00000137460	FH2 domain containing 1	37.8941	0.685313		0.0150116	0.12165	FALSE	53.6315	0.535108	0.0417003	0.202095	FALSE	85.1935	-0.940661	1.71717e-05	0.000609132	FALSE	112.275	-1.14187	1.15479e-07	3.29219e-06
SMIM11A	54065	ENSG00000205670	small integral membrane protein 11A	144.594	0.673267		0.0187741	0.145096	FALSE	159.593	1.73599	1.20998e-07	2.18297e-06	TRUE	139.563	0.564639	0.0121729	0.147293	FALSE	212.166	0.282482	0.385063	0.989335
GSAP	54103	ENSG00000186088	gamma-secretase activating protein	296.998	0.672796		0.0135526	0.112489	FALSE	293.411	1.08192	2.10291e-05	0.000252727	TRUE	299.662	0.794724	2.20653e-06	0.0001015	FALSE	327.622	0.677535	0.00244644	0.0235322
ZNF844	284391	ENSG00000223547	zinc finger protein 844	123.073	0.672494		0.00234137	0.0267879	FALSE	161.47	1.90325	1.15548e-18	7.50404e-17	TRUE	156.449	-0.00133561	0.994636	0.998922	FALSE	194.629	0.960949	9.74094e-08	2.81904e-06
ACOXL	55289	ENSG00000153093	acyl-CoA oxidase like	8.20044	0.67245		0.0106009	0.0927197	FALSE	14.2732	1.40226	0.000181713	0.00179614	TRUE	15.2487	-0.0216344	0.927836	0.989671	FALSE	21.786	0.268627	0.424607	0.989335
RCHY1	25898	ENSG00000163743	ring finger and CHY zinc finger domain containing 1	537.029	0.66976		2.90585e-07	1.0049e-05	FALSE	619.33	1.07542	1.28057e-22	1.16469e-20	TRUE	585.274	0.356541	0.0201516	0.214246	FALSE	662.283	0.766113	6.90339e-07	1.67036e-05
GBGT1	26301	ENSG00000148288	globoside alpha-1_3-N-acetylgalactosaminyltransferase 1 (FORS blood group)	49.583	0.668796		0.010767	0.0938818	FALSE	49.0671	1.19472	0.00019293	0.00189352	TRUE	48.8821	0.571815	0.0227899	0.234916	FALSE	53.7923	0.812634	0.00630352	0.0519002
CMPK2	129607	ENSG00000134326	cytidine/uridine monophosphate kinase 2	5.7384	0.668781		0.00588958	0.0578035	FALSE	7.72453	1.20221	0.000842061	0.00706374	TRUE	6.60097	0.408215	0.0394348	0.345811	FALSE	8.68003	0.798708	0.0132066	0.0952691
AL844908.1	NA	ENSG00000272825		33.2644	0.66747		0.0259398	0.185813	FALSE	33.0147	1.07504	0.00135372	0.0107631	FALSE	28.6624	1.05225	4.06288e-05	0.0013148	TRUE	32.158	1.10673	0.000419044	0.00519621
C10orf55	414236	ENSG00000222047	chromosome 10 open reading frame 55	90.5617	0.667241		0.00369417	0.0391009	FALSE	83.2977	1.26198	1.09373e-07	1.98567e-06	TRUE	118.851	-0.0669348	0.742822	0.989671	FALSE	106.566	0.355405	0.103323	0.465561
LINC01535	NA	ENSG00000226686	long intergenic non-protein coding RNA 1535	75.4904	0.666823		0.0238522	0.174397	FALSE	50.747	1.53601	3.99867e-05	0.000453368	TRUE	57.5074	1.2385	1.22819e-06	6.06566e-05	TRUE	57.7043	0.876535	0.00914705	0.0704506
IL23A	51561	ENSG00000110944	interleukin 23 subunit alpha	8.63351	0.666483		0.0212415	0.15911	FALSE	35.6547	2.19019	1.0674e-09	2.65062e-08	TRUE	13.3038	0.0491139	0.843729	0.989671	FALSE	37.9523	1.88801	4.3833e-10	1.86463e-08
ZNF426	79088	ENSG00000130818	zinc finger protein 426	608.011	0.665961		9.16779e-08	3.57185e-06	FALSE	670.104	1.01103	3.47394e-24	3.50878e-22	TRUE	772.887	-0.0773982	0.487017	0.989671	FALSE	850.36	0.160226	0.134952	0.559379
ZNF3	7551	ENSG00000166526	zinc finger protein 3	618.992	0.665922		5.45681e-06	0.000139656	FALSE	695.781	1.07505	7.71465e-17	4.22636e-15	TRUE	661.775	0.449152	7.57956e-05	0.00226969	FALSE	737.012	0.83577	2.27231e-13	1.52681e-11
ZNF26	7574	ENSG00000198393	zinc finger protein 26	456.743	0.663808		5.31966e-06	0.000136527	FALSE	636.77	1.44627	5.79443e-22	4.95728e-20	TRUE	592.924	-0.120281	0.349155	0.989671	FALSE	791.766	0.528861	0.000139396	0.00200209
SOCS3	9021	ENSG00000184557	suppressor of cytokine signaling 3	339.3	0.662084		8.92228e-06	0.000216628	FALSE	694.24	1.4031	5.61457e-36	1.01637e-33	TRUE	324.399	0.803691	4.74337e-08	3.19329e-06	FALSE	648.561	1.7538	5.14336e-36	1.51231e-33
CCDC80	151887	ENSG00000091986	coiled-coil domain containing 80	2642.18	0.660214		6.89236e-09	3.30887e-07	FALSE	2062.35	0.452149	0.000329404	0.00304101	FALSE	2258.02	1.31473	7.0973e-37	5.34354e-34	TRUE	1752.66	1.06356	1.7319e-17	1.69744e-15
RRP15	51018	ENSG00000067533	ribosomal RNA processing 15 homolog	671.113	0.657824		3.86153e-07	1.30829e-05	FALSE	839.042	1.02508	8.44704e-12	2.69156e-10	TRUE	716.857	0.436097	4.97122e-05	0.00157288	FALSE	897.526	0.747447	1.60272e-07	4.44576e-06
NFIA	4774	ENSG00000162599	nuclear factor I A	451.139	0.656107		0.000840392	0.0113764	FALSE	402.451	1.0071	1.92251e-06	2.8407e-05	TRUE	698.246	-0.505025	0.000476664	0.0108483	FALSE	555.997	-0.0343435	0.874912	0.989335
SPRY2	10253	ENSG00000136158	sprouty RTK signaling antagonist 2	332.959	0.655978		5.28107e-05	0.00101706	FALSE	647.879	2.08155	1.57801e-39	3.34075e-37	TRUE	363.86	0.363805	0.00493109	0.0737106	FALSE	696.236	1.58237	1.63267e-23	2.58652e-21
EEA1	8411	ENSG00000102189	early endosome antigen 1	1394.97	0.65549		2.20342e-07	7.77357e-06	FALSE	1521.41	1.06929	9.52692e-14	3.82219e-12	TRUE	1908.3	-0.270511	0.0133673	0.157908	FALSE	2137.1	-0.0735719	0.577915	0.989335
TIMP4	7079	ENSG00000157150	TIMP metallopeptidase inhibitor 4	5.08349	0.654717		0.00948179	0.0847683	FALSE	4.95489	0.97664	0.00310232	0.0224185	FALSE	29.8908	-1.29114	4.20705e-07	2.30619e-05	TRUE	30.7115	-1.49807	3.49993e-06	7.34226e-05
GNA15	2769	ENSG00000060558	G protein subunit alpha 15	150.708	0.654646		0.00148408	0.0182289	FALSE	131.446	0.553425	0.0114539	0.0690365	FALSE	369.073	-1.40729	2.4676e-23	1.00038e-20	TRUE	328.64	-1.55868	3.00801e-25	5.36681e-23
ZFP82	284406	ENSG00000181007	ZFP82 zinc finger protein	360.748	0.654093		8.50512e-07	2.64263e-05	FALSE	428.038	1.02682	6.95396e-16	3.43771e-14	TRUE	433.034	0.0806445	0.504248	0.989671	FALSE	479.531	0.572712	6.29746e-05	0.000993803
HEY2	23493	ENSG00000135547	hes related family bHLH transcription factor with YRPW motif 2	5.46581	0.653947		0.0120672	0.102659	FALSE	12.5642	1.03165	0.00545836	0.036583	FALSE	5.40706	0.502224	0.0122647	0.148108	FALSE	10.6934	1.17227	0.000370142	0.00467017
FBXL13	222235	ENSG00000161040	F-box and leucine rich repeat protein 13	14.7355	0.650266		0.0270081	0.191856	FALSE	17.7696	1.50438	4.64184e-05	0.000519066	TRUE	15.7013	0.509237	0.0406298	0.353852	FALSE	20.4882	0.674844	0.0429123	0.242572
PEAR1	375033	ENSG00000187800	platelet endothelial aggregation receptor 1	707.512	0.649055		1.07575e-09	5.92322e-08	FALSE	1044.78	1.10481	4.75865e-21	3.77788e-19	TRUE	1035.98	-0.449621	7.77945e-06	0.000303703	FALSE	1298.46	0.297702	0.0139394	0.099385
ZNF92	168374	ENSG00000146757	zinc finger protein 92	308.107	0.647593		2.83178e-05	0.000593268	FALSE	374.503	1.02132	2.23792e-12	7.77917e-11	TRUE	310.277	0.592793	0.000276404	0.0068483	FALSE	381.655	0.945317	1.42765e-13	9.88167e-12
ZNF442	79973	ENSG00000198342	zinc finger protein 442	36.6632	0.646868		0.0296813	0.206347	FALSE	64.823	1.08948	0.000276047	0.00261015	TRUE	51.5376	-0.0443489	0.859715	0.989671	FALSE	76.3259	0.510756	0.0647696	0.332513
LGSN	51557	ENSG00000146166	lengsin_ lens protein with glutamine synthetase domain	176.184	0.644333		0.0285342	0.200105	FALSE	178.444	1.04246	1.25427e-06	1.92466e-05	TRUE	276.38	-0.351713	0.0468919	0.390234	FALSE	273.863	-0.275689	0.12221	0.520716
MYH15	22989	ENSG00000144821	myosin heavy chain 15	147.314	0.643279		0.0143382	0.117555	FALSE	158.769	1.76929	3.25897e-18	2.03195e-16	TRUE	166.81	0.342849	0.0547044	0.431322	FALSE	183.619	1.00702	2.95149e-07	7.79303e-06
HIVEP1	3096	ENSG00000095951	human immunodeficiency virus type I enhancer binding protein 1	411.597	0.642879		0.00113316	0.0146279	FALSE	785.382	1.85499	6.60958e-44	1.7081e-41	TRUE	489.71	0.106953	0.624215	0.989671	FALSE	886.289	1.15238	2.92303e-13	1.93573e-11
APOL6	80830	ENSG00000221963	apolipoprotein L6	634.873	0.642542		7.303e-05	0.00134982	FALSE	641.868	0.498801	0.00238951	0.0177764	FALSE	562.68	1.13579	6.96762e-21	2.35825e-18	TRUE	574.524	0.904951	6.50723e-10	2.65446e-08
BCL2L15	440603	ENSG00000188761	BCL2 like 15	74.7354	0.641614		0.033147	0.223984	FALSE	22.8863	0.319391	0.378958	0.950554	FALSE	119.391	-0.0719873	0.721241	0.989671	FALSE	66.3257	-1.16792	0.000398444	0.00497664
FOSL1	8061	ENSG00000175592	FOS like 1_ AP-1 transcription factor subunit	5841.01	0.63957		1.0119e-07	3.88735e-06	FALSE	9962.85	1.96315	1.45035e-145	3.0193e-142	TRUE	6765.69	0.165044	0.079582	0.551869	FALSE	10427.6	1.66205	2.1028e-107	4.29369e-104
VEZT	55591	ENSG00000028203	vezatin_ adherens junctions transmembrane protein	2685	0.63812		6.07121e-12	4.80542e-10	FALSE	2554.68	1.35786	4.15285e-50	1.41469e-47	TRUE	3318.47	-0.0298109	0.753617	0.989671	FALSE	3268.07	0.369595	4.02315e-06	8.32116e-05
TAF1A	9015	ENSG00000143498	TATA-box binding protein associated factor_ RNA polymerase I subunit A	340.284	0.634917		1.24787e-05	0.00029098	FALSE	372.493	1.11547	1.25679e-13	4.97302e-12	TRUE	375.682	0.305631	0.0180092	0.196963	FALSE	410.899	0.713783	1.66493e-07	4.60097e-06
RNF182	221687	ENSG00000180537	ring finger protein 182	175.787	0.634501		0.0029058	0.0320862	FALSE	179.288	1.19583	6.55595e-12	2.1178e-10	TRUE	208.386	0.139857	0.441877	0.989671	FALSE	211.292	0.541487	0.00113836	0.0123057
ACTR3B	57180	ENSG00000133627	ARP3 actin related protein 3 homolog B	211.468	0.634417		0.00196143	0.0230514	FALSE	373.682	1.07361	2.19496e-07	3.80256e-06	TRUE	254.493	0.088929	0.607101	0.989671	FALSE	402.027	0.777708	3.25213e-05	0.000554226
EFNB2	1948	ENSG00000125266	ephrin B2	372.128	0.633057		0.00222757	0.025694	FALSE	896.657	1.95754	2.87545e-31	4.17631e-29	TRUE	496.689	-0.174301	0.238962	0.986436	FALSE	1055.2	1.05525	1.12988e-10	5.26999e-09
BMP4	652	ENSG00000125378	bone morphogenetic protein 4	28.3934	0.632793		0.0317838	0.217535	FALSE	19.0814	-0.115383	0.748875	0.987106	FALSE	19.9938	1.40498	2.96642e-08	2.10456e-06	TRUE	12.9631	0.388804	0.222325	0.76692
DTX2	113878	ENSG00000091073	deltex E3 ubiquitin ligase 2	1610.14	0.626702		8.25652e-09	3.89754e-07	FALSE	1668.38	1.04113	4.89354e-28	6.3014e-26	TRUE	1690.64	0.455581	3.34906e-06	0.000145186	FALSE	1651.95	1.06246	1.30951e-16	1.20625e-14
TBX20	57057	ENSG00000164532	T-box 20	46.3493	0.626351		0.0266175	0.189669	FALSE	74.5202	1.31769	6.31089e-08	1.18696e-06	TRUE	48.1826	0.515113	0.0347526	0.316381	FALSE	79.944	0.977811	3.07308e-05	0.000527794
SPNS2	124976	ENSG00000183018	sphingolipid transporter 2	199.552	0.623194		0.00908622	0.0820314	FALSE	201.222	1.03741	0.000128316	0.00131051	TRUE	221.244	0.321842	0.108912	0.666782	FALSE	235.719	0.539502	0.000473541	0.00577938
GLRB	2743	ENSG00000109738	glycine receptor beta	38.0992	0.620706		0.0338941	0.227817	FALSE	47.795	1.36313	3.33815e-05	0.000383821	TRUE	29.4369	1.24163	1.38685e-06	6.67932e-05	TRUE	47.3428	1.27126	6.20024e-05	0.000980989
SP110	3431	ENSG00000135899	SP110 nuclear body protein	164.774	0.619782		0.00363448	0.0386003	FALSE	154.327	1.04774	6.41883e-07	1.03274e-05	TRUE	152.553	0.792027	0.000362376	0.00866977	FALSE	147.038	1.19634	2.6964e-07	7.17621e-06
ZNF135	7694	ENSG00000176293	zinc finger protein 135	27.3417	0.619456		0.0406256	0.260023	FALSE	26.5902	1.18549	0.000424929	0.00381845	TRUE	21.7654	1.18533	3.92809e-06	0.000167339	TRUE	24.8897	1.35172	2.40156e-05	0.000421725
IDNK	414328	ENSG00000148057	IDNK_ gluconokinase	96.1807	0.618998		0.00507487	0.051035	FALSE	98.3124	1.03084	6.30845e-06	8.46367e-05	TRUE	97.4512	0.523345	0.0193381	0.207631	FALSE	113.045	0.501262	0.0255381	0.16228
TARID	NA	ENSG00000227954	TCF21 antisense RNA inducing promoter demethylation	176.055	0.61656		0.0279098	0.196853	FALSE	161.413	1.70802	6.65653e-07	1.0679e-05	TRUE	266.123	0.170524	0.405567	0.989671	FALSE	215.31	0.733802	7.83483e-05	0.00120739
SYT1	6857	ENSG00000067715	synaptotagmin 1	126.823	0.616268		0.0185784	0.144069	FALSE	133.197	1.36749	7.41995e-08	1.37917e-06	TRUE	130.922	0.536769	0.0138973	0.162569	FALSE	159.608	0.604167	0.0186019	0.125639
SPRED3	399473	ENSG00000188766	sprouty related EVH1 domain containing 3	404.955	0.614469		0.00217081	0.0251419	FALSE	409.855	1.13901	2.25643e-18	1.42345e-16	TRUE	419.519	0.473782	0.0142743	0.165808	FALSE	457.725	0.67301	1.47415e-05	0.000269423
AC007318.2	NA	ENSG00000273763		28.9992	0.612115		0.0392093	0.253078	FALSE	74.4746	2.01471	5.82033e-08	1.10096e-06	TRUE	43.0333	0.00281804	0.985847	0.996451	FALSE	74.1877	1.69259	4.83153e-07	1.21463e-05
DLEU2	8847	ENSG00000231607	deleted in lymphocytic leukemia 2 (non-protein coding)	159.767	0.610166		0.00103814	0.0136146	FALSE	185.787	1.68427	1.01967e-18	6.67994e-17	TRUE	163.833	0.494617	0.00882016	0.115143	FALSE	201.924	1.18702	1.08382e-08	3.66801e-07
LAMC2	3918	ENSG00000058085	laminin subunit gamma 2	3548	0.610025		4.41807e-05	0.000871418	FALSE	4032.55	1.05344	2.21047e-11	6.71238e-10	TRUE	3426.5	0.73498	4.48533e-09	3.67718e-07	FALSE	4106.55	0.986209	2.0563e-15	1.73343e-13
SMURF1	57154	ENSG00000198742	SMAD specific E3 ubiquitin protein ligase 1	1393.87	0.608661		3.00796e-12	2.47137e-10	FALSE	1523.17	1.13081	9.54622e-46	2.59215e-43	TRUE	1515.1	0.324194	0.000250989	0.00631021	FALSE	1576.93	0.969136	1.25768e-24	2.14999e-22
TSC22D1	8848	ENSG00000102804	TSC22 domain family member 1	1643.99	0.604377		1.80857e-08	8.01223e-07	FALSE	2494.94	1.27393	9.34507e-29	1.25512e-26	TRUE	1945.29	0.0705175	0.385485	0.989671	FALSE	2815.13	0.751352	4.67271e-11	2.29294e-09
AC084357.3	NA	ENSG00000255583		83.0426	0.598805		0.00653077	0.0626893	FALSE	124.637	1.52993	3.97764e-14	1.66536e-12	TRUE	84.3619	0.487001	0.0258188	0.25674	FALSE	125.636	1.4056	1.71193e-10	7.77755e-09
AC073335.2	NA	ENSG00000273142		108.411	0.597054		0.0088404	0.0803541	FALSE	147.734	1.0544	4.45908e-08	8.59962e-07	TRUE	121.188	0.257979	0.236229	0.982493	FALSE	160.446	0.724485	0.000127816	0.00185462
PRR15	222171	ENSG00000176532	proline rich 15	32.1551	0.596933		0.0444705	0.278564	FALSE	40.5012	1.38373	7.3279e-06	9.69601e-05	TRUE	44.7323	-0.0651065	0.796974	0.989671	FALSE	52.6457	0.387502	0.215546	0.753561
SUSD4	55061	ENSG00000143502	sushi domain containing 4	49.7991	0.59396		0.0499531	0.303688	FALSE	50.9019	1.64339	2.28823e-07	3.955e-06	TRUE	52.431	0.66165	0.00517821	0.076475	FALSE	64.886	0.557667	0.0793419	0.386987
ZIC5	85416	ENSG00000139800	Zic family member 5	13.4263	0.592712		0.0496144	0.302093	FALSE	16.3589	0.676514	0.0636961	0.284552	FALSE	10.683	0.672921	0.0028228	0.0474436	FALSE	12.5092	1.21434	0.000281472	0.00368537
HOXB9	3219	ENSG00000170689	homeobox B9	539.605	0.591284		8.89353e-06	0.000216164	FALSE	671.913	0.891579	3.4317e-17	1.92233e-15	FALSE	493.607	0.895257	7.65659e-11	8.53375e-09	FALSE	649.965	1.02497	6.57549e-21	8.39151e-19
ARHGAP42	143872	ENSG00000165895	Rho GTPase activating protein 42	425.921	0.58946		1.81731e-06	5.23882e-05	FALSE	530.173	1.30316	6.98448e-10	1.77079e-08	TRUE	510.502	0.0229056	0.903413	0.989671	FALSE	659.21	0.469871	0.00478887	0.041608
PLAUR	5329	ENSG00000011422	plasminogen activator_ urokinase receptor	1054.25	0.58761		2.44175e-06	6.85317e-05	FALSE	1317	1.04646	6.2743e-34	1.03119e-31	TRUE	1028.45	0.669355	1.25923e-08	9.59822e-07	FALSE	1290.52	1.12947	1.21524e-30	2.91928e-28
BACH1	571	ENSG00000156273	BTB domain and CNC homolog 1	1830.94	0.583901		0.00275709	0.0306839	FALSE	2152.82	0.180477	0.350942	0.915392	FALSE	1580.34	1.12232	9.50266e-11	1.03109e-08	TRUE	1611.1	1.00979	0.000364157	0.00460255
ZSCAN12P1	NA	ENSG00000219891	zinc finger and SCAN domain containing 12 pseudogene 1	35.9583	0.583036		0.0523161	0.313999	FALSE	32.8092	2.41238	6.69264e-11	1.90567e-09	TRUE	62.0535	-0.297036	0.227311	0.967795	FALSE	39.7593	1.09655	0.000995104	0.0109569
ZNF829	374899	ENSG00000185869	zinc finger protein 829	272.583	0.579434		5.86815e-05	0.00111665	FALSE	394.393	1.08232	2.10434e-16	1.09824e-14	TRUE	303.136	0.230807	0.110511	0.671771	FALSE	443.646	0.614937	3.17656e-07	8.32748e-06
LINC01465	NA	ENSG00000221949	long intergenic non-protein coding RNA 1465	21.4415	0.578751		0.0551388	0.32646	FALSE	27.4196	1.47007	1.27372e-05	0.000159788	TRUE	23.6179	0.350426	0.172853	0.852525	FALSE	30.2452	0.876193	0.00726455	0.0582591
GFPT2	9945	ENSG00000131459	glutamine-fructose-6-phosphate transaminase 2	473.597	0.577134		0.0180128	0.140873	FALSE	535.806	1.0574	5.94922e-17	3.27837e-15	TRUE	550.431	0.185364	0.211383	0.937528	FALSE	596.107	0.631438	2.82189e-07	7.4939e-06
PDE4D	5144	ENSG00000113448	phosphodiesterase 4D	1275.12	0.576635		2.46393e-09	1.29272e-07	FALSE	1299.88	1.3283	4.04468e-31	5.85183e-29	TRUE	1207.45	0.760388	6.92862e-13	1.06063e-10	FALSE	1300.22	1.311	2.03037e-26	3.90702e-24
SYT8	90019	ENSG00000149043	synaptotagmin 8	11.3173	0.573081		0.0446168	0.279147	FALSE	23.6518	1.27239	0.000670726	0.00574257	TRUE	19.056	-0.044731	0.838547	0.989671	FALSE	28.4768	0.667319	0.046578	0.258912
IGFN1	91156	ENSG00000163395	immunoglobulin-like and fibronectin type III domain containing 1	10.121	0.56705		0.0370005	0.243004	FALSE	14.4203	1.99538	1.01288e-07	1.85141e-06	TRUE	12.2435	0.276702	0.222105	0.956916	FALSE	16.7927	1.15984	0.000558249	0.00664654
PLXNB3	5365	ENSG00000198753	plexin B3	87.2008	0.563507		0.0476512	0.292966	FALSE	120.756	0.374556	0.146209	0.531144	FALSE	69.6287	1.25101	4.79903e-07	2.59598e-05	TRUE	96.0958	0.845258	0.0095954	0.0732744
CRCP	27297	ENSG00000241258	CGRP receptor component	902.682	0.561651		2.7933e-05	0.000585875	FALSE	1094.12	1.04546	3.04579e-12	1.04325e-10	TRUE	977.491	0.29567	0.025112	0.252022	FALSE	1153.23	0.82734	2.66811e-09	1.00167e-07
EMP1	2012	ENSG00000134531	epithelial membrane protein 1	513.025	0.559893		0.00110339	0.0143381	FALSE	537.981	0.961516	5.84196e-09	1.28695e-07	FALSE	382.506	1.5754	1.31113e-12	1.94259e-10	TRUE	418.076	2.3926	1.51195e-36	4.51792e-34
PLD6	201164	ENSG00000179598	phospholipase D family member 6	91.1236	0.558852		0.0116678	0.100087	FALSE	109.273	1.08885	2.10193e-06	3.08272e-05	TRUE	99.6498	0.285037	0.162566	0.828238	FALSE	130.734	0.438957	0.0279782	0.174655
ABCA1	19	ENSG00000165029	ATP binding cassette subfamily A member 1	246.106	0.55691		0.00174158	0.0209298	FALSE	281.767	1.01245	1.32055e-08	2.76909e-07	TRUE	251.75	0.405846	0.0634751	0.475533	FALSE	292.049	0.867113	5.44349e-08	1.64802e-06
LAMB3	3914	ENSG00000196878	laminin subunit beta 3	8948.29	0.554008		1.82871e-06	5.26755e-05	FALSE	21030.7	2.14986	2.80249e-120	4.37562e-117	TRUE	10921.5	-0.053181	0.619555	0.989671	FALSE	23540.2	1.4214	1.69055e-50	9.55913e-48
SLC38A2	54407	ENSG00000134294	solute carrier family 38 member 2	5815.65	0.548902		3.48331e-05	0.000706395	FALSE	6135.68	1.18245	3.15826e-36	5.74497e-34	TRUE	6485.34	0.200201	0.11452	0.684078	FALSE	7075.64	0.594879	5.7144e-08	1.72295e-06
FAM133B	257415	ENSG00000234545	family with sequence similarity 133 member B	795.928	0.548638		0.0023821	0.0271692	FALSE	1103.87	1.31057	8.20952e-36	1.45795e-33	TRUE	814.167	0.463839	0.00495719	0.0740408	FALSE	1156.73	1.08682	7.39574e-28	1.51856e-25
AL591684.2	NA	ENSG00000254929		86.4351	0.546838		0.0700684	0.387608	FALSE	101.531	1.26267	0.00034152	0.00314743	TRUE	100.661	0.27094	0.273917	0.989671	FALSE	129.095	0.270595	0.408468	0.989335
FGD6	55785	ENSG00000180263	FYVE_ RhoGEF and PH domain containing 6	3032.21	0.546032		9.31999e-06	0.000225188	FALSE	4146.37	1.6882	7.50794e-86	5.20995e-83	TRUE	3862.99	-0.163511	0.241146	0.989671	FALSE	4761.65	0.971426	1.59291e-16	1.44915e-14
ZNF273	10793	ENSG00000198039	zinc finger protein 273	211.992	0.545601		0.00117026	0.0149972	FALSE	263.288	1.13502	7.06726e-15	3.1602e-13	TRUE	223.429	0.366663	0.0293073	0.280978	FALSE	272.53	0.961076	1.03609e-09	4.10348e-08
AC069277.1	NA	ENSG00000189229		7.82922	0.544501		0.0284387	0.199587	FALSE	12.3013	-1.60473	1.76079e-05	0.00021513	TRUE	8.18906	0.414565	0.0380185	0.336834	FALSE	19.469	-1.66491	6.09883e-07	1.49537e-05
AC004922.1	NA	ENSG00000284292		17.074	0.537102		0.0736519	0.401771	FALSE	15.2823	1.45391	0.000102331	0.00106723	TRUE	17.8788	0.255592	0.250878	0.989671	FALSE	20.5645	0.305391	0.331873	0.941814
LPXN	9404	ENSG00000110031	leupaxin	78.5594	0.534917		0.0274893	0.194448	FALSE	112.523	1.34713	7.05143e-10	1.78655e-08	TRUE	76.5612	0.597942	0.00564997	0.0824547	FALSE	106.066	1.54284	3.85406e-10	1.65481e-08
IRF7	3665	ENSG00000185507	interferon regulatory factor 7	227.208	0.531233		0.00514762	0.0515407	FALSE	346.445	1.12134	6.4213e-14	2.63259e-12	TRUE	188.255	1.14592	1.1297e-08	8.71902e-07	TRUE	315.961	1.52612	2.08129e-17	2.02907e-15
CCT6P3	NA	ENSG00000234585	chaperonin containing TCP1 subunit 6 pseudogene 3	217.839	0.529648		0.00444098	0.0457759	FALSE	375.876	1.39511	1.16837e-23	1.14013e-21	TRUE	229.369	0.345944	0.0785667	0.54769	FALSE	385.44	1.25446	5.71882e-19	6.18204e-17
IGF2BP3	10643	ENSG00000136231	insulin like growth factor 2 mRNA binding protein 3	470.984	0.52939		0.00308548	0.0337555	FALSE	349.088	0.0321346	0.815713	0.987106	FALSE	328.445	2.18674	8.15727e-30	4.77679e-27	TRUE	221.307	1.69207	3.86563e-13	2.50136e-11
ZNF724	440519	ENSG00000196081	zinc finger protein 724	112.308	0.529228		0.00968224	0.0862518	FALSE	185.962	1.07509	1.88665e-08	3.8887e-07	TRUE	126.813	0.171402	0.359151	0.989671	FALSE	198.272	0.808745	3.60816e-06	7.52545e-05
JUNB	3726	ENSG00000171223	JunB proto-oncogene_ AP-1 transcription factor subunit	744.583	0.526496		6.49152e-07	2.07853e-05	FALSE	2319.17	2.15869	2.96867e-144	5.85484e-141	TRUE	859.749	0.0730187	0.510347	0.989671	FALSE	2442.86	1.78936	5.77686e-117	1.24896e-113
GAS5	NA	ENSG00000234741	growth arrest specific 5 (non-protein coding)	5380.9	0.526323		7.9594e-07	2.4878e-05	FALSE	6424.67	1.14896	1.9083e-56	7.858e-54	TRUE	6132.05	0.116084	0.108924	0.666782	FALSE	6950.32	0.810435	2.29293e-26	4.36655e-24
IL7	3574	ENSG00000104432	interleukin 7	24.2247	0.523654		0.0836368	0.440001	FALSE	12.9042	0.0545109	0.884198	0.987461	FALSE	19.3985	1.07215	2.80161e-05	0.000948228	TRUE	8.95647	0.574205	0.0787775	0.384974
TNFAIP2	7127	ENSG00000185215	TNF alpha induced protein 2	7759.5	0.520894		2.25507e-07	7.93291e-06	FALSE	11477.8	1.13738	3.92113e-79	2.53332e-76	TRUE	8062.44	0.392894	2.76725e-06	0.000123595	FALSE	11629.9	1.07409	2.15098e-58	1.68207e-55
TMEM200C	645369	ENSG00000206432	transmembrane protein 200C	59.1001	0.520845		0.0383699	0.249279	FALSE	64.6693	0.5998	0.0346903	0.173909	FALSE	47.2066	1.04667	2.84495e-05	0.000960255	TRUE	65.3482	0.549822	0.0459721	0.256203
SCYL3	57147	ENSG00000000457	SCY1 like pseudokinase 3	317.137	0.519552		0.000180322	0.00297909	FALSE	385.393	1.1845	2.36604e-18	1.4851e-16	TRUE	361.96	0.111119	0.415036	0.989671	FALSE	422.471	0.784949	4.65998e-08	1.42727e-06
TLR3	7098	ENSG00000164342	toll like receptor 3	36.112	0.518102		0.0820046	0.434151	FALSE	37.0607	1.32084	8.60735e-05	0.000908548	TRUE	29.1596	1.0103	8.51142e-05	0.00250801	TRUE	39.186	0.969741	0.00250679	0.0240309
FAM86B2	653333	ENSG00000145002	family with sequence similarity 86 member B2	28.3246	0.516239		0.0719565	0.395154	FALSE	21.5516	-0.0518682	0.887873	0.987461	FALSE	24.3614	1.11954	1.22491e-05	0.000450541	TRUE	15.3243	0.246499	0.395296	0.989335
ZNF773	374928	ENSG00000152439	zinc finger protein 773	155.746	0.514935		0.0274195	0.194066	FALSE	233.654	1.13505	3.7791e-12	1.2757e-10	TRUE	171.418	0.229974	0.287253	0.989671	FALSE	232.704	1.11216	5.84004e-10	2.40633e-08
PYROXD1	79912	ENSG00000121350	pyridine nucleotide-disulphide oxidoreductase domain 1	405.697	0.514243		0.00952676	0.0851082	FALSE	400.116	1.02609	3.22753e-10	8.55924e-09	TRUE	414.109	0.463849	0.00258242	0.0441476	FALSE	408.262	0.923639	1.57784e-08	5.21511e-07
SLAIN1	122060	ENSG00000139737	SLAIN motif family member 1	244.95	0.513364		0.012494	0.105508	FALSE	221.518	0.880658	1.23404e-05	0.00015507	FALSE	189.414	1.49325	1.45111e-14	2.63717e-12	TRUE	189.014	1.58922	1.83942e-14	1.4293e-12
SEPSECS	51091	ENSG00000109618	Sep (O-phosphoserine) tRNA:Sec (selenocysteine) tRNA synthase	326.048	0.509421		0.0182306	0.142182	FALSE	342.501	1.04949	4.61613e-08	8.87965e-07	TRUE	377.894	0.0885692	0.683263	0.989671	FALSE	363.482	0.717383	0.00533867	0.0454292
STEAP2	261729	ENSG00000157214	STEAP2 metalloreductase	441.486	0.507997		0.000323521	0.00500913	FALSE	547.169	0.359301	0.0253405	0.134517	FALSE	390.516	0.910158	4.97012e-09	4.03872e-07	FALSE	447.686	1.07682	6.09781e-10	2.50133e-08
ZNF800	168850	ENSG00000048405	zinc finger protein 800	542.986	0.502152		0.000984333	0.0130414	FALSE	758.505	1.12232	1.08412e-19	7.62178e-18	TRUE	591.442	0.227782	0.154436	0.809182	FALSE	759.785	1.10239	1.89102e-18	1.98578e-16
P3H3	10536	ENSG00000110811	prolyl 3-hydroxylase 3	309.061	0.501823		0.0201049	0.152651	FALSE	283.115	0.281303	0.101101	0.406443	FALSE	238.099	1.57444	2.85746e-19	8.10903e-17	TRUE	231.537	0.884268	0.000405462	0.00505164
AC016205.1	NA	ENSG00000267374		90.7157	0.49993		0.0246018	0.178457	FALSE	103.514	1.08258	4.27702e-07	7.07275e-06	TRUE	91.2616	0.45974	0.0269376	0.264466	FALSE	105.393	0.975922	8.84541e-06	0.000170212
ZNF501	115560	ENSG00000186446	zinc finger protein 501	60.0173	0.498746		0.0736678	0.401771	FALSE	68.068	1.29538	5.64108e-06	7.6339e-05	TRUE	85.2252	-0.209103	0.406272	0.989671	FALSE	87.8921	0.351831	0.227489	0.77843
AC091173.1	NA	ENSG00000251127		31.1636	0.497698		0.0875954	0.454458	FALSE	45.7233	1.06365	0.000664726	0.00569991	TRUE	32.8343	0.348197	0.172248	0.851134	FALSE	46.4762	0.955006	0.00122896	0.0130887
ULK4P3	NA	ENSG00000178081	ULK4 pseudogene 3	25.2011	0.496532		0.101139	0.499633	FALSE	21.5119	1.16605	0.00118398	0.00954157	TRUE	20.6782	0.640432	0.00837126	0.110946	FALSE	29.8425	0.211945	0.526423	0.989335
CCT6P1	NA	ENSG00000228409	chaperonin containing TCP1 subunit 6 pseudogene 1	108.141	0.491517		0.0149205	0.121072	FALSE	188.301	1.33369	8.70421e-10	2.17879e-08	TRUE	107.223	0.474695	0.0192931	0.207319	FALSE	193.558	1.19584	1.45649e-09	5.6528e-08
KCND1	3750	ENSG00000102057	potassium voltage-gated channel subfamily D member 1	106.738	0.489605		0.081217	0.431349	FALSE	119.104	-0.557231	0.0467513	0.221912	FALSE	144.135	-0.156664	0.517417	0.989671	FALSE	194.043	-1.23896	3.0512e-05	0.000524405
ANKS1B	56899	ENSG00000185046	ankyrin repeat and sterile alpha motif domain containing 1B	47.2673	0.489063		0.0935069	0.474433	FALSE	55.0218	1.11374	0.000324659	0.00300163	TRUE	58.3525	0.0431475	0.861902	0.989671	FALSE	59.7026	0.786369	0.00516736	0.0442191
SVEP1	79987	ENSG00000165124	sushi_ von Willebrand factor type A_ EGF and pentraxin domain containing 1	19.0348	0.488676		0.103699	0.508881	FALSE	22.9946	0.995429	0.00521982	0.035188	FALSE	19.202	0.390671	0.114358	0.683746	FALSE	19.7546	1.35805	5.0791e-05	0.000822367
ATP12A	479	ENSG00000075673	ATPase H+/K+ transporting non-gastric alpha2 subunit	7.06951	0.488556		0.0521514	0.313472	FALSE	15.4371	1.68264	5.107e-06	6.96903e-05	TRUE	9.31412	0.228066	0.309903	0.989671	FALSE	16.2512	1.28664	0.000121808	0.00177515
CPEB4	80315	ENSG00000113742	cytoplasmic polyadenylation element binding protein 4	459.53	0.488148		0.00845987	0.0773263	FALSE	612.98	1.09239	1.62352e-10	4.45363e-09	TRUE	453.852	0.518438	0.00212246	0.037609	FALSE	613.499	1.05372	1.44988e-08	4.80948e-07
ZNF256	10172	ENSG00000152454	zinc finger protein 256	101.571	0.486203		0.0270191	0.191897	FALSE	130.013	1.01632	3.46832e-07	5.8385e-06	TRUE	101.35	0.46387	0.0260714	0.258416	FALSE	144.892	0.605087	0.00165252	0.0167688
PRICKLE1	144165	ENSG00000139174	prickle planar cell polarity protein 1	134.249	0.483869		0.0811944	0.431291	FALSE	146.701	1.16727	0.000119135	0.00122543	TRUE	173.861	0.331926	0.17879	0.867254	FALSE	176.774	0.507208	0.0684996	0.347021
IER2	9592	ENSG00000160888	immediate early response 2	1071.75	0.483628		2.05329e-06	5.85021e-05	FALSE	2361.35	1.95713	5.89917e-88	4.42108e-85	TRUE	1265.21	-0.0248075	0.776231	0.989671	FALSE	2539.88	1.49892	8.7386e-54	5.73533e-51
STAG3L5P-PVRIG2P-PILRB	NA	ENSG00000272752	STAG3L5P-PVRIG2P-PILRB readthrough	800.59	0.477707		0.000618218	0.00874939	FALSE	779.309	1.13208	1.96468e-18	1.25205e-16	TRUE	785.451	0.47618	0.014431	0.167006	FALSE	802.554	1.00614	3.01167e-19	3.34414e-17
C5orf34	375444	ENSG00000172244	chromosome 5 open reading frame 34	420.911	0.475254		0.00247506	0.0280379	FALSE	518.508	1.1058	2.07125e-16	1.08248e-14	TRUE	429.613	0.395303	0.0128973	0.153811	FALSE	548.589	0.854725	4.59502e-10	1.94345e-08
GRIN1	2902	ENSG00000176884	glutamate ionotropic receptor NMDA type subunit 1	45.7037	0.474896		0.116721	0.548379	FALSE	95.8308	0.868401	0.000294429	0.00275752	FALSE	59.1883	0.0472465	0.854167	0.989671	FALSE	78.1936	1.43072	4.80453e-06	9.75611e-05
CSF2	1437	ENSG00000164400	colony stimulating factor 2	41.08	0.47483		0.108481	0.523053	FALSE	683.718	3.58124	1.9784e-26	2.27407e-24	TRUE	40.8017	0.434004	0.0905088	0.598504	FALSE	695.034	3.70453	1.37459e-50	7.89401e-48
BCL2A1	597	ENSG00000140379	BCL2 related protein A1	126.571	0.472007		0.0241505	0.176157	FALSE	257.046	1.80083	1.5278e-26	1.77244e-24	TRUE	115.776	0.716702	0.000430851	0.00999054	FALSE	253.181	1.80942	3.7444e-19	4.10811e-17
ZNF613	79898	ENSG00000176024	zinc finger protein 613	104.747	0.470854		0.0398458	0.256508	FALSE	107.814	1.49694	1.62331e-09	3.90178e-08	TRUE	113.075	0.22495	0.298984	0.989671	FALSE	130.76	0.63458	0.0171071	0.117351
GPR162	27239	ENSG00000250510	G protein-coupled receptor 162	18.0254	0.470625		0.11891	0.556104	FALSE	14.293	0.465271	0.214098	0.690478	FALSE	11.656	1.04966	6.81736e-06	0.000270728	TRUE	9.63682	1.08475	0.000559053	0.00665181
ENC1	8507	ENSG00000171617	ectodermal-neural cortex 1	1405.79	0.465659		0.000132822	0.00227944	FALSE	1922.44	1.01445	4.36368e-23	4.10844e-21	TRUE	1367.86	0.562	4.63978e-09	3.79536e-07	FALSE	1839.64	1.18203	1.46288e-17	1.44147e-15
ZNF655	79027	ENSG00000197343	zinc finger protein 655	1975.38	0.463202		1.6077e-07	5.8634e-06	FALSE	2245.79	0.889545	9.26093e-41	2.12899e-38	FALSE	1830.01	0.724016	2.06439e-14	3.66151e-12	FALSE	2113.56	1.14602	1.28761e-44	5.56761e-42
RSRC2	65117	ENSG00000111011	arginine and serine rich coiled-coil 2	2279.69	0.462992		3.81349e-10	2.27731e-08	FALSE	3943.93	1.78351	3.04836e-98	2.8557e-95	TRUE	2774.65	-0.126118	0.233858	0.977994	FALSE	4424.11	1.15724	6.41812e-41	2.40706e-38
NR1D2	9975	ENSG00000174738	nuclear receptor subfamily 1 group D member 2	933.633	0.462261		3.79781e-05	0.000762594	FALSE	961.175	0.846342	8.55295e-21	6.59457e-19	FALSE	819.304	0.940731	2.32834e-20	7.6694e-18	FALSE	883.317	1.20193	2.81802e-30	6.68216e-28
SRGAP1	57522	ENSG00000196935	SLIT-ROBO Rho GTPase activating protein 1	2289.46	0.460618		0.000334247	0.00515997	FALSE	2036.59	1.03115	0.000206074	0.00200777	TRUE	2560.81	0.104014	0.560184	0.989671	FALSE	2608.2	0.266563	0.0459073	0.255919
ZFHX2	85446	ENSG00000136367	zinc finger homeobox 2	33.4953	0.459231		0.11601	0.545671	FALSE	121.053	1.01649	0.000267113	0.00252951	TRUE	86.6991	-0.691998	0.00654491	0.0915294	FALSE	106.049	1.55738	1.94645e-08	6.3142e-07
IL18	3606	ENSG00000150782	interleukin 18	921.947	0.457746		0.000145558	0.00246576	FALSE	1392.41	1.08016	9.38585e-41	2.14455e-38	TRUE	786.048	1.05378	1.58462e-23	6.64314e-21	TRUE	1229.72	1.71645	3.12888e-74	3.19441e-71
DTL	51514	ENSG00000143476	denticleless E3 ubiquitin protein ligase homolog	1617.65	0.457713		8.49544e-06	0.000207725	FALSE	3993.3	1.06539	1.15298e-18	7.5008e-17	TRUE	1862.88	0.0254011	0.797008	0.989671	FALSE	4129.9	0.924221	6.39905e-19	6.89708e-17
GPR3	2827	ENSG00000181773	G protein-coupled receptor 3	54.6301	0.457618		0.0772837	0.416298	FALSE	95.9967	1.03609	2.8097e-06	4.03856e-05	TRUE	57.6569	0.271578	0.256843	0.989671	FALSE	94.7871	0.999012	6.37233e-05	0.00100346
AC097059.1	NA	ENSG00000226835		38.0419	0.456525		0.102607	0.505106	FALSE	74.301	1.64154	4.41934e-08	8.53176e-07	TRUE	49.2415	-0.102756	0.669677	0.989671	FALSE	85.8036	1.0022	9.82973e-05	0.0014692
CEBPB	1051	ENSG00000172216	CCAAT enhancer binding protein beta	754.021	0.455804		4.86121e-05	0.000946121	FALSE	1208.19	1.46367	2.72238e-25	2.9054e-23	TRUE	874.563	0.00553092	0.964379	0.992904	FALSE	1365.51	0.916763	1.49746e-28	3.31553e-26
NOP14-AS1	NA	ENSG00000249673	NOP14 antisense RNA 1	1229.51	0.454365		0.000701952	0.00974297	FALSE	1467.84	1.00618	1.97299e-16	1.03263e-14	TRUE	1543.36	-0.19359	0.14893	0.793492	FALSE	1625.75	0.601684	2.01977e-06	4.47196e-05
FAM86JP	NA	ENSG00000171084	family with sequence similarity 86 member J_ pseudogene	116.626	0.454022		0.0409797	0.261652	FALSE	163.469	1.08105	3.06266e-08	6.10771e-07	TRUE	111.941	0.557607	0.00581305	0.084133	FALSE	164.598	1.03767	4.09925e-08	1.27035e-06
ZNF585B	92285	ENSG00000245680	zinc finger protein 585B	513.758	0.445782		0.0209622	0.157564	FALSE	588.956	1.33496	2.51176e-17	1.42607e-15	TRUE	664.529	-0.243961	0.132336	0.744241	FALSE	734.83	0.459705	4.122e-05	0.000684384
NUPR1	26471	ENSG00000176046	nuclear protein 1_ transcriptional regulator	50.4842	0.445649		0.141385	0.620445	FALSE	42.1606	1.61131	1.67283e-07	2.94985e-06	TRUE	48.7954	0.43655	0.085429	0.57733	FALSE	51.6693	0.628081	0.0488099	0.267995
CCNT1	904	ENSG00000129315	cyclin T1	1775.62	0.445455		0.00183837	0.0218924	FALSE	2204.71	1.39619	5.26503e-32	7.95528e-30	TRUE	2134.2	-0.0908316	0.346009	0.989671	FALSE	2597.73	0.682983	4.40097e-10	1.86998e-08
CRYM-AS1	NA	ENSG00000189149	CRYM antisense RNA 1	19.0145	0.44225		0.144432	0.629004	FALSE	37.9527	1.27818	2.3538e-05	0.000279031	TRUE	18.8098	0.352875	0.160026	0.823011	FALSE	33.9732	1.6453	1.11109e-07	3.17797e-06
GTF2IP7	NA	ENSG00000227038	general transcription factor IIi pseudogene 7	46.4424	0.440353		0.115168	0.54365	FALSE	10.4031	0.609206	0.0844009	0.354004	FALSE	36.2667	1.43868	1.59409e-08	1.17854e-06	TRUE	11.4379	0.405147	0.191019	0.700668
PRR4	5554	ENSG00000111215	proline rich 4	63.429	0.439476		0.14691	0.634458	FALSE	70.3679	1.32757	1.35042e-07	2.41427e-06	TRUE	71.9664	0.30042	0.2002	0.914561	FALSE	66.4243	1.52444	4.5589e-09	1.64112e-07
UBA7	7318	ENSG00000182179	ubiquitin like modifier activating enzyme 7	43.8628	0.438905		0.147463	0.635503	FALSE	44.8132	0.23065	0.469531	0.987106	FALSE	33.4936	1.22662	1.84006e-06	8.62562e-05	TRUE	36.7345	0.746098	0.0135131	0.097099
ANKLE2	23141	ENSG00000176915	ankyrin repeat and LEM domain containing 2	3171.38	0.437797		3.28145e-06	8.88096e-05	FALSE	4062.14	1.19325	1.11258e-73	6.61758e-71	TRUE	3824.63	-0.120639	0.141046	0.772417	FALSE	4672.75	0.614933	1.65746e-20	2.05112e-18
BDKRB1	623	ENSG00000100739	bradykinin receptor B1	7.01791	0.434092		0.0756433	0.41023	FALSE	25.8458	1.8963	2.9139e-07	4.97675e-06	TRUE	10.4899	0.123183	0.608548	0.989671	FALSE	26.8667	1.62783	8.7904e-07	2.09386e-05
KLHL3	26249	ENSG00000146021	kelch like family member 3	88.1727	0.430692		0.152816	0.649948	FALSE	93.4825	1.07747	0.00176878	0.0136406	FALSE	72.4472	1.10242	1.65122e-05	0.000586867	TRUE	91.6672	1.15718	0.00019931	0.00273337
XAF1	54739	ENSG00000132530	XIAP associated factor 1	34.6587	0.430409		0.149157	0.640835	FALSE	44.1872	1.09756	0.000293679	0.00275187	TRUE	37.8635	0.257858	0.302567	0.989671	FALSE	46.0704	0.751227	0.0205507	0.136389
AC004951.1	NA	ENSG00000228434		136.217	0.429942		0.0432464	0.272617	FALSE	150.2	1.06889	5.61756e-08	1.06421e-06	TRUE	137.175	0.402302	0.0424798	0.365647	FALSE	154.454	0.889762	0.000148876	0.0021225
TNFAIP3	7128	ENSG00000118503	TNF alpha induced protein 3	1755.79	0.428859		0.000304437	0.00474766	FALSE	13447.5	3.78986	1.01049e-207	3.44228e-204	TRUE	2052.34	-0.035005	0.763906	0.989671	FALSE	13617.4	3.48718	3.31397e-153	1.35335e-149
ZDHHC17	23390	ENSG00000186908	zinc finger DHHC-type containing 17	981.817	0.428857		0.0119549	0.101916	FALSE	872.331	1.39405	2.69255e-33	4.38674e-31	TRUE	1158.13	-0.0382313	0.826258	0.989671	FALSE	1097.69	0.4279	0.0182846	0.123913
SHANK1	50944	ENSG00000161681	SH3 and multiple ankyrin repeat domains 1	84.1053	0.427872		0.157928	0.663718	FALSE	80.7448	1.7248	9.60484e-11	2.68591e-09	TRUE	86.6149	0.358754	0.162585	0.828238	FALSE	108.48	0.472885	0.0550193	0.29358
HAS2	3037	ENSG00000170961	hyaluronan synthase 2	8.19638	0.427861		0.138225	0.612212	FALSE	34.0397	2.30968	4.52145e-12	1.50469e-10	TRUE	6.56131	0.55988	0.0098359	0.12495	FALSE	32.5504	2.43087	4.46072e-14	3.26592e-12
ZNF551	90233	ENSG00000204519	zinc finger protein 551	247.419	0.425749		0.0256286	0.183979	FALSE	375.394	1.07856	3.69273e-16	1.88008e-14	TRUE	273.929	0.131071	0.503408	0.989671	FALSE	378.472	1.03033	7.61459e-13	4.73548e-11
NUAK1	9891	ENSG00000074590	NUAK family kinase 1	357.228	0.424357		0.00443854	0.0457635	FALSE	360.867	1.07504	9.56294e-08	1.754e-06	TRUE	428.493	-0.0959643	0.536966	0.989671	FALSE	517.196	-0.0871454	0.687603	0.989335
G0S2	50486	ENSG00000123689	G0/G1 switch 2	457.413	0.423373		0.00852205	0.0778365	FALSE	995.18	1.38796	9.14018e-21	6.98981e-19	TRUE	476.33	0.279525	0.109983	0.670327	FALSE	1035.08	1.16606	1.01097e-12	6.21357e-11
AC006518.7	NA	ENSG00000284826		24.5102	0.419226		0.156438	0.659855	FALSE	16.0646	0.833951	0.0212624	0.116211	FALSE	22.8974	0.465598	0.0702092	0.507874	FALSE	11.5111	1.58343	1.44005e-06	3.29768e-05
PRSS51	NA	ENSG00000253649	serine protease 51	50.7677	0.415123		0.138384	0.61247	FALSE	16.9236	-0.637619	0.0880059	0.365275	FALSE	96.441	-0.0786948	0.629357	0.989671	FALSE	71.0528	-1.55435	3.64498e-06	7.59023e-05
RASAL2-AS1	NA	ENSG00000224687	RASAL2 antisense RNA 1	21.2211	0.413448		0.158566	0.665162	FALSE	86.6217	0.265281	0.413022	0.987106	FALSE	34.9715	-0.163319	0.502372	0.989671	FALSE	57.6419	1.60547	3.76921e-07	9.70802e-06
CYP4F35P	NA	ENSG00000265787	cytochrome P450 family 4 subfamily F member 35_ pseudogene	62.4139	0.412333		0.171581	0.698823	FALSE	45.4803	0.226343	0.539103	0.987106	FALSE	46.8448	1.1115	1.30687e-05	0.000478305	TRUE	35.8025	0.642671	0.0517379	0.28022
CDKN1A	1026	ENSG00000124762	cyclin dependent kinase inhibitor 1A	1179.79	0.411369		0.000369158	0.00560931	FALSE	2686.55	1.64761	5.20893e-35	8.87223e-33	TRUE	1529.97	-0.319373	0.00447142	0.0686188	FALSE	3051.79	1.01328	9.22571e-19	9.91467e-17
KANSL2	54934	ENSG00000139620	KAT8 regulatory NSL complex subunit 2	945.045	0.410181		0.00240464	0.0273591	FALSE	1175.55	1.00145	1.29087e-12	4.58932e-11	TRUE	1063.15	0.0546461	0.68896	0.989671	FALSE	1344.44	0.495343	0.00012175	0.00177501
AC007249.2	NA	ENSG00000257135		49.6311	0.410051		0.106491	0.517736	FALSE	89.7837	1.27307	9.81647e-07	1.52949e-05	TRUE	43.0606	0.699321	0.00461207	0.0699489	FALSE	81.1769	1.79829	2.76149e-13	1.83206e-11
PTPRN2	5799	ENSG00000155093	protein tyrosine phosphatase_ receptor type N2	3.90269	0.407892		0.0451089	0.281363	FALSE	6.44214	1.24925	0.000351315	0.00322896	TRUE	13.6024	-0.368857	0.113381	0.680468	FALSE	10.2065	0.330134	0.319589	0.924605
ZFP36	7538	ENSG00000128016	ZFP36 ring finger protein	559.212	0.407116		0.000259272	0.00412744	FALSE	1341.74	1.9672	1.73907e-64	8.35465e-62	TRUE	723.551	-0.313463	0.00837359	0.110946	FALSE	1473.18	1.38948	5.93479e-30	1.39825e-27
ELF3	1999	ENSG00000163435	E74 like ETS transcription factor 3	211.378	0.40667		0.0858292	0.448069	FALSE	371.004	1.35005	4.13711e-16	2.10062e-14	TRUE	248.567	-0.00416096	0.982475	0.996451	FALSE	414.962	0.808648	9.10916e-05	0.0013765
ARHGEF33	100271715	ENSG00000214694	Rho guanine nucleotide exchange factor 33	27.9114	0.406309		0.158464	0.664808	FALSE	27.085	0.150236	0.685008	0.987106	FALSE	17.3529	1.30106	1.49814e-07	9.1116e-06	TRUE	16.0048	1.22908	0.000200203	0.0027446
ZKSCAN1	7586	ENSG00000106261	zinc finger with KRAB and SCAN domains 1	1350.35	0.405582		0.00157285	0.01914	FALSE	1874.29	1.02888	6.11868e-22	5.22276e-20	TRUE	1347.89	0.382504	0.0207108	0.218428	FALSE	1974.13	0.785883	4.51669e-07	1.14094e-05
IL31RA	133396	ENSG00000164509	interleukin 31 receptor A	535.203	0.401918		0.000576314	0.00823247	FALSE	643.283	0.43958	0.000748156	0.00633987	FALSE	433.332	1.18185	8.76219e-20	2.73945e-17	TRUE	510.301	1.3492	3.6718e-20	4.38161e-18
USH1C	10083	ENSG00000006611	USH1 protein network component harmonin	181.071	0.399488		0.108699	0.523416	FALSE	186.961	0.595321	0.0789184	0.336584	FALSE	176.254	1.36175	4.89366e-08	3.28249e-06	TRUE	198.311	0.635463	0.0497289	0.271742
AC004982.1	NA	ENSG00000272732		12.9198	0.39817		0.188067	0.739265	FALSE	23.4245	1.72046	6.08962e-07	9.83155e-06	TRUE	14.0068	0.222152	0.378835	0.989671	FALSE	26.3276	0.981857	0.00272893	0.0257971
GORAB	92344	ENSG00000120370	golgin_ RAB6 interacting	314.802	0.397007		0.0425727	0.269573	FALSE	605.99	1.93515	4.97583e-33	7.90061e-31	TRUE	349.758	0.102308	0.508536	0.989671	FALSE	640.416	1.58197	2.22115e-28	4.8884e-26
PPP4R1L	NA	ENSG00000124224	protein phosphatase 4 regulatory subunit 1 like (pseudogene)	39.201	0.396955		0.174635	0.706973	FALSE	59.0826	1.74518	5.71381e-09	1.26392e-07	TRUE	40.5816	0.29017	0.251252	0.989671	FALSE	67.4431	1.06894	9.4408e-05	0.00142091
DLEC1	9940	ENSG00000008226	deleted in lung and esophageal cancer 1	45.1682	0.394382		0.0728504	0.398734	FALSE	105.236	0.263634	0.358716	0.924089	FALSE	167.181	-0.148694	0.330591	0.989671	FALSE	82.9195	1.7897	1.02832e-07	2.96319e-06
IRAK2	3656	ENSG00000134070	interleukin 1 receptor associated kinase 2	545.504	0.394363		0.000662309	0.00929816	FALSE	1319.5	2.04123	1.55606e-97	1.42216e-94	TRUE	579.524	0.200427	0.0800326	0.55364	FALSE	1376.98	1.74601	1.82562e-71	1.81348e-68
ADAP2	55803	ENSG00000184060	ArfGAP with dual PH domains 2	190.401	0.392717		0.0670029	0.375114	FALSE	175.74	-0.43823	0.0644537	0.287183	FALSE	284.217	-0.549818	0.00345795	0.0561491	FALSE	253.056	-1.16508	1.84037e-08	6.00187e-07
ZKSCAN5	23660	ENSG00000196652	zinc finger with KRAB and SCAN domains 5	785.394	0.392573		0.00106213	0.0138818	FALSE	768.012	1.0784	8.42532e-25	8.84351e-23	TRUE	731.295	0.627003	6.27307e-09	5.04196e-07	FALSE	755.251	1.13508	6.96011e-20	8.09531e-18
ZNF582	147948	ENSG00000018869	zinc finger protein 582	27.3426	0.392478		0.188713	0.741328	FALSE	56.5227	1.18875	4.33894e-05	0.000488548	TRUE	21.2426	0.769053	0.00250875	0.043177	FALSE	46.6	2.15209	3.56159e-13	2.32097e-11
B3GNT5	84002	ENSG00000176597	UDP-GlcNAc:betaGal beta-1_3-N-acetylglucosaminyltransferase 5	1679.37	0.390884		2.36879e-05	0.00051054	FALSE	2313.43	1.01771	2.14176e-25	2.31286e-23	TRUE	1949.69	-0.0561237	0.542937	0.989671	FALSE	2614.89	0.535426	2.79478e-06	5.9825e-05
MYO10	4651	ENSG00000145555	myosin X	2242.59	0.390026		0.0139521	0.115173	FALSE	2367.44	0.906439	5.96833e-17	3.28407e-15	FALSE	1487.42	2.48048	2.91982e-85	1.7953e-81	TRUE	1830.87	2.23723	2.63641e-30	6.29212e-28
RND1	27289	ENSG00000172602	Rho family GTPase 1	48.3383	0.389746		0.193152	0.751253	FALSE	72.6986	1.15897	0.000191665	0.00188357	TRUE	58.4612	0.0409772	0.870547	0.989671	FALSE	90.2334	0.368989	0.239872	0.799604
MAST4	375449	ENSG00000069020	microtubule associated serine/threonine kinase family member 4	624.963	0.389619		0.197787	0.759826	FALSE	1064.38	1.89708	3.03306e-10	8.08355e-09	TRUE	779.266	0.00747257	0.968317	0.993532	FALSE	1140.35	1.65263	2.61629e-15	2.18544e-13
ROBO4	54538	ENSG00000154133	roundabout guidance receptor 4	22.1827	0.385249		0.203435	0.773083	FALSE	54.1151	1.45401	7.29874e-05	0.000784562	TRUE	21.0445	0.377169	0.130811	0.738917	FALSE	56.0032	1.17197	0.000463672	0.00566926
ZNF45	7596	ENSG00000124459	zinc finger protein 45	473.039	0.384842		0.00416351	0.043317	FALSE	606.337	1.03077	1.00768e-12	3.60993e-11	TRUE	490.506	0.267095	0.0410215	0.356674	FALSE	661.284	0.682341	3.44444e-07	8.94045e-06
ZNF710	374655	ENSG00000140548	zinc finger protein 710	335.57	0.384414		0.0418258	0.265945	FALSE	390.03	1.2638	3.44465e-11	1.02119e-09	TRUE	403.437	-0.111044	0.466429	0.989671	FALSE	497.287	0.352951	0.0145233	0.102679
MUC22	100507679	ENSG00000261272	mucin 22	3.37115	0.38336		0.0729901	0.399365	FALSE	13.5122	2.04082	5.10071e-08	9.72691e-07	TRUE	7.06557	-0.0740048	0.724593	0.989671	FALSE	17.56	0.885219	0.00761829	0.0604496
FOXO4	4303	ENSG00000184481	forkhead box O4	120.365	0.379412		0.190765	0.745639	FALSE	109.538	0.293488	0.419666	0.987106	FALSE	90.6276	1.21491	1.11274e-06	5.55496e-05	TRUE	84.3519	0.991889	0.00243305	0.0234181
ZNF468	90333	ENSG00000204604	zinc finger protein 468	741.644	0.378768		0.00123693	0.015708	FALSE	853.379	1.02531	1.35033e-18	8.66431e-17	TRUE	746.849	0.325098	0.0536027	0.425668	FALSE	871.423	0.896558	2.04296e-07	5.54146e-06
MCL1	4170	ENSG00000143384	MCL1_ BCL2 family apoptosis regulator	17225.7	0.378218		7.12164e-07	2.25015e-05	FALSE	20523.3	1.10276	7.72929e-32	1.15391e-29	TRUE	19977	-0.0663406	0.403127	0.989671	FALSE	22882	0.656799	4.39183e-11	2.16377e-09
TRMT10A	93587	ENSG00000145331	tRNA methyltransferase 10A	156.672	0.372395		0.0821651	0.434749	FALSE	229.206	0.517311	0.0413022	0.200736	FALSE	166.197	0.171422	0.471106	0.989671	FALSE	192.606	1.04255	0.000180251	0.00250945
AC016831.1	NA	ENSG00000226380		111.488	0.371964		0.194765	0.754529	FALSE	279.27	1.91272	1.74819e-17	1.01249e-15	TRUE	96.8167	0.759431	0.0017397	0.0319149	FALSE	254.799	1.30064	0.000103956	0.00154127
AKR1C3	8644	ENSG00000196139	aldo-keto reductase family 1 member C3	192.025	0.369945		0.0571434	0.334666	FALSE	168.499	-0.0850732	0.663359	0.987106	FALSE	151.654	1.19159	1.14546e-10	1.21782e-08	TRUE	110.047	1.27434	1.59191e-07	4.42245e-06
MET	4233	ENSG00000105976	MET proto-oncogene_ receptor tyrosine kinase	7881.72	0.369599		0.0057305	0.0564686	FALSE	7288.78	0.831337	5.04344e-16	2.53946e-14	FALSE	6278.71	1.19024	2.45389e-16	5.48661e-14	TRUE	6249.33	1.54784	5.38331e-55	3.73317e-52
AP002761.3	NA	ENSG00000257038		17.1516	0.366633		0.225449	0.818086	FALSE	29.6505	1.13742	0.000440704	0.00394131	TRUE	16.4081	0.374035	0.142178	0.774773	FALSE	27.1455	1.26455	0.000104169	0.00154379
SLC16A2	6567	ENSG00000147100	solute carrier family 16 member 2	305.634	0.366519		0.0493255	0.300691	FALSE	287.244	0.0581133	0.720362	0.987106	FALSE	228.129	1.43468	8.97373e-15	1.66361e-12	TRUE	199.564	1.34254	2.652e-12	1.54227e-10
VEGFC	7424	ENSG00000150630	vascular endothelial growth factor C	292.496	0.363482		0.0534477	0.319486	FALSE	361.305	0.713131	4.5479e-07	7.48766e-06	FALSE	278.37	0.503923	0.00387571	0.0610255	FALSE	329.813	1.06255	8.71605e-12	4.82454e-10
TPRG1	285386	ENSG00000188001	tumor protein p63 regulated 1	41.327	0.358771		0.205134	0.77644	FALSE	60.4956	1.40877	7.57553e-07	1.20182e-05	TRUE	40.9348	0.35978	0.147805	0.790626	FALSE	64.6254	1.07289	4.95779e-05	0.000805207
EXOC8	149371	ENSG00000116903	exocyst complex component 8	733.681	0.35871		0.00166865	0.0201588	FALSE	877.68	1.03517	8.60419e-28	1.08193e-25	TRUE	789.898	0.131713	0.200387	0.914561	FALSE	939.334	0.754327	1.1877e-14	9.38771e-13
ZNF212	7988	ENSG00000170260	zinc finger protein 212	313.364	0.352491		0.0268182	0.190766	FALSE	416.205	1.36967	2.74828e-14	1.16365e-12	TRUE	323.506	0.245447	0.138998	0.766542	FALSE	420.932	1.28131	1.1753e-11	6.36186e-10
AC091390.2	NA	ENSG00000228546		11.9862	0.351348		0.147378	0.635428	FALSE	14.2225	0.739779	0.0442956	0.212148	FALSE	9.46662	0.863909	9.95467e-05	0.00285352	FALSE	11.2237	1.48998	4.72262e-06	9.62169e-05
RIPK4	54101	ENSG00000183421	receptor interacting serine/threonine kinase 4	59.6385	0.35071		0.194944	0.754826	FALSE	101.853	1.40137	2.76034e-09	6.4486e-08	TRUE	70.2214	-0.0113178	0.959179	0.992369	FALSE	113.963	0.884121	9.84647e-05	0.0014692
PAX8	7849	ENSG00000125618	paired box 8	11.8176	0.350459		0.197899	0.760052	FALSE	38.2236	1.03079	0.00482048	0.0328245	FALSE	17.4042	-0.0224932	0.918293	0.989671	FALSE	31.7989	1.89675	1.10197e-08	3.71917e-07
ZNF766	90321	ENSG00000196214	zinc finger protein 766	387.765	0.350211		0.0234571	0.17209	FALSE	534.399	1.0484	7.22928e-11	2.04604e-09	TRUE	402.634	0.245343	0.0519032	0.41799	FALSE	556.736	0.867294	9.3486e-08	2.71619e-06
INO80	54617	ENSG00000128908	INO80 complex subunit	1989.39	0.349603		0.000574062	0.0082067	FALSE	2464.15	1.07078	3.43039e-49	1.08935e-46	TRUE	2084.92	0.196919	0.0880647	0.588459	FALSE	2547.93	0.914666	2.46581e-19	2.75466e-17
AL645608.9	NA	ENSG00000273443		10.7056	0.348979		0.228821	0.825145	FALSE	17.1431	1.26334	0.000624385	0.00538356	TRUE	14.2121	0.000571896	0.998119	0.9995	FALSE	20.2199	0.727186	0.0271928	0.170729
AC023055.1	NA	ENSG00000257390		18.275	0.348537		0.173402	0.703434	FALSE	14.0393	1.85798	6.77343e-07	1.08375e-05	TRUE	18.0399	0.338071	0.110177	0.670927	FALSE	15.97	1.15218	0.000594307	0.00701901
DMRT3	58524	ENSG00000064218	doublesex and mab-3 related transcription factor 3	30.3514	0.348115		0.220253	0.807369	FALSE	33.188	-0.456589	0.152699	0.546768	FALSE	43.0344	-0.326875	0.17749	0.864878	FALSE	46.3094	-1.02443	0.000275751	0.00362092
PRR18	285800	ENSG00000176381	proline rich 18	10.3206	0.345806		0.237656	0.841513	FALSE	14.2784	0.428058	0.239666	0.744488	FALSE	32.2102	-0.967296	0.000167365	0.00441661	FALSE	33.1474	-1.03068	0.000799623	0.0090596
NBPF12	149013	ENSG00000268043	NBPF member 12	1000.16	0.344876		0.011961	0.101945	FALSE	1376.33	1.08682	1.33607e-22	1.21223e-20	TRUE	1212.87	-0.186826	0.214702	0.944074	FALSE	1527.28	0.670045	7.77726e-16	6.75758e-14
PPP4R4	57718	ENSG00000119698	protein phosphatase 4 regulatory subunit 4	254.46	0.341197		0.0349619	0.233117	FALSE	429.13	1.36772	3.49711e-21	2.80008e-19	TRUE	198.155	1.2315	2.3176e-14	4.09095e-12	TRUE	380.644	2.08065	2.44005e-45	1.10718e-42
SAMD9L	219285	ENSG00000177409	sterile alpha motif domain containing 9 like	18.7246	0.340796		0.253452	0.871644	FALSE	13.5586	0.196589	0.599753	0.987106	FALSE	12.9052	0.810346	0.000470924	0.0107575	FALSE	8.26085	1.08369	0.000791275	0.00897055
LACC1	144811	ENSG00000179630	laccase domain containing 1	243.059	0.339855		0.0255218	0.183507	FALSE	310.56	1.00094	3.01063e-09	6.99842e-08	TRUE	224.299	0.578535	0.000171433	0.00451105	FALSE	304.771	1.05717	5.88327e-09	2.06922e-07
CD83	9308	ENSG00000112149	CD83 molecule	473.648	0.336648		0.0062821	0.0608185	FALSE	1242.66	1.30937	1.57869e-42	3.86645e-40	TRUE	516.326	0.0778235	0.497045	0.989671	FALSE	1294.32	1.11063	4.13199e-31	1.01245e-28
NR4A1	3164	ENSG00000123358	nuclear receptor subfamily 4 group A member 1	277.281	0.334766		0.0721853	0.395861	FALSE	619.147	1.01614	1.29389e-10	3.57822e-09	TRUE	456.228	-0.865567	1.72651e-10	1.78416e-08	FALSE	773.182	0.234625	0.0687156	0.347971
MEIS1	4211	ENSG00000143995	Meis homeobox 1	46.6862	0.329104		0.268063	0.895722	FALSE	53.8673	1.72029	1.93863e-08	3.9827e-07	TRUE	82.7099	-0.638009	0.00933526	0.120257	FALSE	82.4996	0.172821	0.51145	0.989335
RFFL	117584	ENSG00000092871	ring finger and FYVE like domain containing E3 ubiquitin protein ligase	1651.2	0.325617		0.00067399	0.00942687	FALSE	2079.45	1.04765	3.79703e-16	1.93056e-14	TRUE	1608.68	0.409778	1.05314e-05	0.000395646	FALSE	2074.49	1.0516	1.12932e-17	1.12485e-15
LPIN1	23175	ENSG00000134324	lipin 1	1435.52	0.324914		0.272231	0.901573	FALSE	1566.65	1.03558	3.39203e-13	1.28911e-11	TRUE	1376.02	0.646717	1.89016e-07	1.12471e-05	FALSE	1629.64	0.686551	0.0171075	0.117351
LINC01348	NA	ENSG00000280587	long intergenic non-protein coding RNA 1348	16.8335	0.324558		0.28335	0.920132	FALSE	26.3296	1.54437	5.07232e-06	6.92674e-05	TRUE	17.6349	0.236752	0.353517	0.989671	FALSE	30.0196	0.88491	0.00571903	0.0480122
KHDRBS3	10656	ENSG00000131773	KH RNA binding domain containing_ signal transduction associated 3	48.1998	0.324234		0.0777049	0.417893	FALSE	38.9201	2.79831	7.54572e-14	3.07007e-12	TRUE	47.9552	0.157784	0.166809	0.83728	FALSE	38.9201	2.32562	4.59618e-12	2.60289e-10
PMAIP1	5366	ENSG00000141682	phorbol-12-myristate-13-acetate-induced protein 1	621.314	0.321892		0.0215598	0.160991	FALSE	1340.84	1.70427	2.15462e-69	1.17012e-66	TRUE	566.99	0.606664	4.28519e-06	0.000181087	FALSE	1287.77	1.95615	4.54425e-80	5.06119e-77
FOXD1	2297	ENSG00000251493	forkhead box D1	1321.36	0.319966		0.000273679	0.00431936	FALSE	2243.31	1.03466	5.31188e-21	4.19046e-19	TRUE	1704.01	-0.38298	7.518e-05	0.00225491	FALSE	2713.3	0.329086	0.00419064	0.0372846
ZNF184	7738	ENSG00000096654	zinc finger protein 184	444.798	0.318563		0.0150748	0.122067	FALSE	604.99	1.16653	8.79143e-28	1.10178e-25	TRUE	460.113	0.209716	0.105499	0.651996	FALSE	611.047	1.10858	7.73159e-21	9.79886e-19
CCDC7	79741	ENSG00000216937	coiled-coil domain containing 7	78.3854	0.317636		0.252047	0.868436	FALSE	88.291	1.48119	1.46622e-06	2.22167e-05	TRUE	113.945	-0.303578	0.237656	0.984017	FALSE	117.381	0.327561	0.318631	0.923141
MMP19	4327	ENSG00000123342	matrix metallopeptidase 19	49.3102	0.315112		0.0967106	0.48535	FALSE	68.7469	0.950245	0.00526624	0.035473	FALSE	50.4039	0.228688	0.112893	0.679279	FALSE	67.4591	1.62686	9.76329e-07	2.30173e-05
ING3	54556	ENSG00000071243	inhibitor of growth family member 3	349.374	0.314998		0.033989	0.22833	FALSE	485.825	1.31204	1.49373e-17	8.71853e-16	TRUE	323.391	0.556303	3.57987e-05	0.00117603	FALSE	461.743	1.57589	2.46588e-28	5.30006e-26
ZNF670	93474	ENSG00000277462	zinc finger protein 670	151.742	0.313263		0.0813841	0.431871	FALSE	300.291	1.45554	2.04414e-21	1.6688e-19	TRUE	157.86	0.194192	0.260812	0.989671	FALSE	296.841	1.51391	2.21146e-26	4.23334e-24
HSPB1	3315	ENSG00000106211	heat shock protein family B (small) member 1	1890.01	0.31269		6.34164e-05	0.00119252	FALSE	1843.92	-0.13254	0.237126	0.739417	FALSE	2966.14	-0.838189	2.97173e-18	7.77539e-16	FALSE	2770.71	-1.07261	8.38721e-21	1.05932e-18
AL158211.5	NA	ENSG00000279631		39.3167	0.311223		0.256733	0.877661	FALSE	46.4782	1.36671	1.59085e-06	2.39407e-05	TRUE	38.733	0.298661	0.233076	0.97717	FALSE	53.7206	0.764267	0.00343166	0.0314688
AC010203.1	NA	ENSG00000257489		35.5592	0.310952		0.294446	0.933006	FALSE	41.4257	1.29531	2.18218e-05	0.000260832	TRUE	51.4273	-0.347221	0.157975	0.816974	FALSE	64.6456	-0.0606058	0.825964	0.989335
MAOA	4128	ENSG00000189221	monoamine oxidase A	251.278	0.308874		0.175267	0.708783	FALSE	207.067	-0.0765345	0.725372	0.987106	FALSE	199.731	1.00963	2.36964e-06	0.00010806	TRUE	172.764	0.421747	0.0526677	0.284001
PRDM5	11107	ENSG00000138738	PR/SET domain 5	141.307	0.308705		0.226739	0.820577	FALSE	217.816	1.85721	1.32117e-12	4.6793e-11	TRUE	300.564	-1.2343	2.34394e-11	2.83517e-09	TRUE	299.613	0.448808	0.0891627	0.419386
PDZK1IP1	10158	ENSG00000162366	PDZK1 interacting protein 1	24.2096	0.307777		0.307643	0.950488	FALSE	29.7048	0.534253	0.108936	0.430095	FALSE	16.7136	0.751588	0.00167274	0.0309483	FALSE	21.4129	1.44652	1.4443e-05	0.000265154
KIT	3815	ENSG00000157404	KIT proto-oncogene receptor tyrosine kinase	19.601	0.307502		0.289307	0.928035	FALSE	15.4588	1.81572	1.23209e-06	1.89294e-05	TRUE	16.2762	0.696	0.00590716	0.0850612	FALSE	17.7154	1.01195	0.0026118	0.0248883
AC002480.2	NA	ENSG00000232759		41.292	0.307133		0.251663	0.867765	FALSE	35.344	0.110165	0.720427	0.987106	FALSE	27.5177	1.26094	9.40649e-07	4.78654e-05	TRUE	24.9233	0.990223	0.00212155	0.0207768
PTBP2	58155	ENSG00000117569	polypyrimidine tract binding protein 2	432.936	0.305911		0.126458	0.577864	FALSE	613.962	1.21209	5.49973e-15	2.48596e-13	TRUE	469.317	0.0871024	0.633364	0.989671	FALSE	606.226	1.2742	3.62254e-20	4.3369e-18
SNHG15	NA	ENSG00000232956	small nucleolar RNA host gene 15	1280.1	0.303924		0.0144805	0.11848	FALSE	2039.59	1.21157	1.56009e-48	4.87165e-46	TRUE	1363.37	0.115734	0.220276	0.955254	FALSE	2085.79	1.09477	1.09139e-28	2.4459e-26
AL365181.3	NA	ENSG00000272405		1238.38	0.302765		0.0035766	0.0381511	FALSE	1653.01	0.674055	5.84272e-19	3.88189e-17	FALSE	1074.68	0.787082	1.83148e-15	3.83904e-13	FALSE	1495.95	1.07096	7.35819e-30	1.72257e-27
ESM1	11082	ENSG00000164283	endothelial cell specific molecule 1	6.31256	0.298213		0.238666	0.843705	FALSE	18.9791	1.21248	0.000674903	0.00577528	TRUE	6.87908	0.242191	0.273672	0.989671	FALSE	16.7292	1.44706	1.6863e-05	0.000304862
ARHGDIB	397	ENSG00000111348	Rho GDP dissociation inhibitor beta	19.273	0.295892		0.328396	0.978236	FALSE	16.1062	-0.543842	0.14496	0.527834	FALSE	33.6055	-0.501446	0.0509185	0.412763	FALSE	27.8822	-1.27501	8.89419e-05	0.00134803
ZSCAN21	7589	ENSG00000166529	zinc finger and SCAN domain containing 21	265.761	0.294323		0.0612495	0.351972	FALSE	373.589	1.12936	2.71874e-16	1.3994e-14	TRUE	261.257	0.323492	0.0700119	0.507138	FALSE	358.009	1.3199	5.63806e-21	7.27092e-19
AC107959.3	NA	ENSG00000253616		15.7412	0.293611		0.332535	0.97964	FALSE	35.2227	1.1298	0.000306425	0.0028556	TRUE	16.5743	0.17411	0.496507	0.989671	FALSE	35.2455	1.02819	0.00070799	0.00817001
NRG4	145957	ENSG00000169752	neuregulin 4	87.6011	0.292524		0.262592	0.888107	FALSE	97.7912	2.30927	5.37043e-13	1.99842e-11	TRUE	92.4276	0.685507	0.0036395	0.0581752	FALSE	101.806	1.91827	5.80116e-11	2.80547e-09
AC093157.1	NA	ENSG00000233184		125.6	0.291875		0.146971	0.63457	FALSE	164.936	0.937242	1.38261e-07	2.46945e-06	FALSE	116.885	0.483688	0.0120603	0.146407	FALSE	149.498	1.3423	1.6364e-12	9.8759e-11
AC239799.1	NA	ENSG00000213240		112.091	0.291364		0.209192	0.785238	FALSE	142.034	1.32665	8.1029e-08	1.49499e-06	TRUE	132.725	-0.118235	0.588749	0.989671	FALSE	206.182	0.0591065	0.773468	0.989335
NAV3	89795	ENSG00000067798	neuron navigator 3	810.54	0.289768		0.151947	0.647227	FALSE	1520.36	1.6788	3.84853e-40	8.43347e-38	TRUE	693.343	0.771664	1.725e-05	0.000611324	FALSE	1454.93	1.93873	2.80308e-46	1.30411e-43
AC007249.1	NA	ENSG00000217258		6.30295	0.289254		0.299213	0.939738	FALSE	19.5519	1.46717	5.09695e-05	0.000564233	TRUE	8.30204	0.00304841	0.989427	0.997597	FALSE	20.113	1.21673	0.000248086	0.00330727
MIR222HG	NA	ENSG00000270069	MIR222 host gene	127.041	0.288751		0.205153	0.77644	FALSE	188.416	0.983144	1.33376e-05	0.000166596	FALSE	126.154	0.27547	0.225695	0.964883	FALSE	183.726	1.05588	3.32253e-06	6.99808e-05
GPCPD1	56261	ENSG00000125772	glycerophosphocholine phosphodiesterase 1	323.955	0.285745		0.047392	0.291789	FALSE	451.806	1.05989	1.58854e-05	0.000195906	TRUE	396.166	-0.254528	0.0767859	0.539158	FALSE	432.898	1.2644	1.75576e-09	6.70802e-08
DGLUCY	80017	ENSG00000133943	D-glutamate cyclase	44.613	0.285239		0.298941	0.939157	FALSE	36.2754	0.0277556	0.926672	0.987461	FALSE	60.6894	-0.325302	0.174792	0.85749	FALSE	63.9621	-1.07054	3.5863e-05	0.000605471
ADPRM	56985	ENSG00000170222	ADP-ribose/CDP-alcohol diphosphatase_ manganese dependent	117.5	0.284084		0.148531	0.639053	FALSE	247.233	1.7867	1.56443e-27	1.93473e-25	TRUE	115.24	0.31938	0.0903177	0.597775	FALSE	238.162	1.95501	4.76056e-24	7.88152e-22
ZNF383	163087	ENSG00000188283	zinc finger protein 383	265.399	0.283045		0.148369	0.638535	FALSE	387.465	1.054	2.3627e-12	8.1977e-11	TRUE	281.107	0.11285	0.533361	0.989671	FALSE	412.039	0.797998	4.74304e-08	1.4515e-06
CLIC6	54102	ENSG00000159212	chloride intracellular channel 6	9.31708	0.282642		0.330428	0.97964	FALSE	7.18734	0.415289	0.266392	0.789671	FALSE	33.18	-1.16702	5.16615e-06	0.000212238	TRUE	27.9107	-1.52314	1.36671e-06	3.14737e-05
AC245595.1	NA	ENSG00000232527		175.589	0.279622		0.304528	0.94654	FALSE	116.493	-0.322281	0.346573	0.909821	FALSE	163.878	1.07309	1.49285e-07	9.1116e-06	TRUE	115.717	-0.295183	0.350645	0.96392
GLIPR1	11010	ENSG00000139278	GLI pathogenesis related 1	122.137	0.279327		0.349478	0.97964	FALSE	116.278	-0.0248759	0.933667	0.987461	FALSE	233.07	-0.464664	0.0648164	0.482504	FALSE	207.168	-1.23094	4.74022e-09	1.69973e-07
NFKBIA	4792	ENSG00000100906	NFKB inhibitor alpha	5105.26	0.278368		0.0244224	0.177506	FALSE	8340.42	1.39312	3.69649e-80	2.43008e-77	TRUE	5673.92	-0.0260135	0.850107	0.989671	FALSE	9049.74	0.989108	9.26625e-20	1.06544e-17
ARID5B	84159	ENSG00000150347	AT-rich interaction domain 5B	40.6264	0.27687		0.313285	0.958559	FALSE	62.2359	0.251269	0.330378	0.887704	FALSE	31.7274	0.791369	0.00187085	0.0339328	FALSE	41.7247	1.60996	4.37699e-08	1.35073e-06
STAG3L2	NA	ENSG00000277072	stromal antigen 3-like 2 (pseudogene)	540.408	0.27611		0.10739	0.520315	FALSE	420.075	0.716244	9.39934e-06	0.000121243	FALSE	531.828	0.30912	0.0787856	0.548511	FALSE	387.083	1.04413	5.11865e-15	4.19e-13
CFLAR-AS1	NA	ENSG00000226312	CFLAR antisense RNA 1	13.2482	0.275902		0.360449	0.97964	FALSE	31.2143	1.4005	3.43843e-05	0.00039366	TRUE	13.6066	0.184481	0.458131	0.989671	FALSE	39.758	0.345745	0.302442	0.899859
PLK2	10769	ENSG00000145632	polo like kinase 2	5820.5	0.275437		0.00616239	0.0599523	FALSE	9320.78	1.12656	6.89447e-40	1.48477e-37	TRUE	5800.02	0.283375	0.00381483	0.0602738	FALSE	9316.69	1.12677	6.84511e-44	2.8268e-41
FGB	2244	ENSG00000171564	fibrinogen beta chain	7.78253	0.272735		0.2947	0.933029	FALSE	12.2544	1.004	0.00725166	0.0467701	FALSE	6.52198	0.320038	0.0941764	0.612006	FALSE	10.1395	1.20119	0.000196834	0.00270143
CYLD	1540	ENSG00000083799	CYLD lysine 63 deubiquitinase	1213.65	0.272513		0.06226	0.355774	FALSE	1669.47	1.06192	1.98161e-28	2.61461e-26	TRUE	1117.76	0.545617	1.46267e-07	8.95325e-06	FALSE	1724.74	0.917447	1.45537e-21	1.98851e-19
ADAMTS6	11174	ENSG00000049192	ADAM metallopeptidase with thrombospondin type 1 motif 6	29.1174	0.271507		0.356133	0.97964	FALSE	155.172	2.72574	5.31549e-28	6.79802e-26	TRUE	22.4771	0.677028	0.00824291	0.109664	FALSE	144.289	3.75616	1.03711e-46	5.01551e-44
SSPO	23145	ENSG00000197558	SCO-spondin	70.8648	0.269975		0.367235	0.97964	FALSE	105.567	1.09089	0.000936859	0.00775816	TRUE	86.5921	-0.00342188	0.989363	0.997597	FALSE	102.01	1.35051	3.02748e-07	7.97077e-06
CYP1A1	1543	ENSG00000140465	cytochrome P450 family 1 subfamily A member 1	42.4206	0.268211		0.348208	0.97964	FALSE	82.2168	1.112	0.00023803	0.00228295	TRUE	38.7659	0.43269	0.0873828	0.585836	FALSE	79.4446	1.26133	1.97162e-06	4.3759e-05
LINC01322	NA	ENSG00000244128	long intergenic non-protein coding RNA 1322	80.7384	0.265624		0.241662	0.850215	FALSE	87.7552	0.853666	0.000343496	0.00316175	FALSE	60.2938	1.01268	2.85458e-05	0.000962135	TRUE	72.5052	1.65558	6.56805e-11	3.15558e-09
AC015712.6	NA	ENSG00000272808		94.0071	0.265598		0.299244	0.939738	FALSE	87.9103	0.116105	0.639626	0.987106	FALSE	158.235	-0.727706	0.00139474	0.0266191	FALSE	156.379	-1.11234	2.93758e-07	7.76187e-06
AMOTL2	51421	ENSG00000114019	angiomotin like 2	4905.33	0.262794		0.00206881	0.0241127	FALSE	6923.49	1.16007	3.24339e-41	7.59602e-39	TRUE	5286.82	0.0387242	0.637617	0.989671	FALSE	7395.54	0.872142	1.30751e-25	2.4028e-23
GCOM1	145781	ENSG00000137878	GRINL1A complex locus 1	27.2945	0.261657		0.365539	0.97964	FALSE	31.7008	1.48172	3.97307e-05	0.000450875	TRUE	43.8739	-0.209831	0.384232	0.989671	FALSE	37.9671	0.717729	0.0299869	0.183567
EPC1	80314	ENSG00000120616	enhancer of polycomb homolog 1	548.885	0.26105		0.0572559	0.334943	FALSE	990.964	1.63236	1.83883e-29	2.52397e-27	TRUE	534.27	0.332216	0.0273256	0.267094	FALSE	1021.71	1.46413	8.24803e-31	1.9944e-28
CNOT4	4850	ENSG00000080802	CCR4-NOT transcription complex subunit 4	569.873	0.256565		0.082396	0.435532	FALSE	785.879	0.801631	1.50984e-07	2.68264e-06	FALSE	553.173	0.340868	0.0147767	0.169985	FALSE	720.664	1.15135	2.88283e-14	2.17568e-12
ZMAT1	84460	ENSG00000166432	zinc finger matrin-type 1	407.454	0.253251		0.108766	0.523489	FALSE	334.445	0.945992	3.74429e-10	9.87376e-09	FALSE	358.832	0.635325	9.21571e-05	0.00267866	FALSE	327.483	1.00769	6.30447e-09	2.20891e-07
MLH1	4292	ENSG00000076242	mutL homolog 1	526.426	0.251281		0.161932	0.674582	FALSE	686.153	1.33825	4.38962e-34	7.27823e-32	TRUE	493.058	0.464193	0.000251095	0.00631021	FALSE	706.787	1.12854	1.60954e-10	7.35785e-09
PISD	23761	ENSG00000241878	phosphatidylserine decarboxylase	853.042	0.25115		0.0443506	0.278051	FALSE	1306.91	1.00918	5.8462e-28	7.43117e-26	TRUE	877.383	0.161669	0.26657	0.989671	FALSE	1253.77	1.17152	1.56841e-21	2.13501e-19
MZT2A	653784	ENSG00000173272	mitotic spindle organizing protein 2A	1217.53	0.250215		0.0515	0.310573	FALSE	1048.9	-0.53147	0.000257372	0.0024484	FALSE	1273.97	0.116027	0.344961	0.989671	FALSE	1315.93	-1.02363	9.06587e-15	7.25941e-13
IRF1	3659	ENSG00000125347	interferon regulatory factor 1	786.497	0.247301		0.0526622	0.315715	FALSE	2865.92	2.24813	1.77618e-96	1.58469e-93	TRUE	796.374	0.204841	0.101943	0.639277	FALSE	2878.67	2.20634	2.11444e-103	3.88571e-100
KRCC1	51315	ENSG00000172086	lysine rich coiled-coil 1	253.954	0.246861		0.090387	0.463937	FALSE	328.513	0.723051	5.92951e-07	9.59372e-06	FALSE	227.383	0.555303	0.00184065	0.0334839	FALSE	300.026	1.05685	3.11471e-10	1.34998e-08
ZBTB43	23099	ENSG00000169155	zinc finger and BTB domain containing 43	635.17	0.24503		0.267954	0.895722	FALSE	953.221	1.14153	7.19814e-13	2.61873e-11	TRUE	667.235	0.11812	0.505143	0.989671	FALSE	1119.25	0.511262	0.00155543	0.0159465
SLIT2	9353	ENSG00000145147	slit guidance ligand 2	31.0253	0.243329		0.394473	0.97964	FALSE	13.8638	0.186928	0.615004	0.987106	FALSE	28.3972	0.43149	0.0859687	0.579385	FALSE	38.2732	-1.23321	0.000145121	0.00207379
DNAH17	8632	ENSG00000187775	dynein axonemal heavy chain 17	5.74628	0.242358		0.372745	0.97964	FALSE	15.7019	1.69251	6.16372e-06	8.27839e-05	TRUE	9.12677	-0.134236	0.555855	0.989671	FALSE	16.4267	1.30141	0.000108882	0.00160911
MXD1	4084	ENSG00000059728	MAX dimerization protein 1	154.859	0.241352		0.259872	0.882977	FALSE	296.102	1.0516	6.92188e-08	1.29494e-06	TRUE	189.588	-0.237416	0.271523	0.989671	FALSE	318.946	0.76442	1.7367e-06	3.90578e-05
RAD52	5893	ENSG00000002016	RAD52 homolog_ DNA repair protein	210.18	0.240606		0.177517	0.713293	FALSE	283.059	1.35158	6.07746e-13	2.23708e-11	TRUE	219.171	0.122687	0.485526	0.989671	FALSE	304.604	0.997668	4.64951e-08	1.42644e-06
MDM2	4193	ENSG00000135679	MDM2 proto-oncogene	1585.03	0.239236		0.00304899	0.033436	FALSE	1664.53	1.04092	4.38464e-13	1.64796e-11	TRUE	1864.74	-0.219701	0.00947983	0.121687	FALSE	2004.41	0.345367	0.0436207	0.245556
AC097059.2	NA	ENSG00000236098		21.1204	0.238056		0.426832	0.97964	FALSE	32.7491	1.03078	0.00113506	0.00917646	TRUE	24.443	-0.0139038	0.956894	0.992369	FALSE	33.1732	0.916818	0.00249328	0.0239264
ODR4	54953	ENSG00000157181	odr-4 GPCR localization factor homolog	753.334	0.236658		0.0791675	0.423033	FALSE	1004.9	1.2281	2.25094e-31	3.32075e-29	TRUE	881.413	-0.191349	0.111618	0.675606	FALSE	1210.59	0.483818	1.11866e-07	3.19715e-06
PRIMA1	145270	ENSG00000175785	proline rich membrane anchor 1	41.5366	0.236177		0.370946	0.97964	FALSE	53.2281	-0.364675	0.219549	0.702616	FALSE	64.5928	-0.614891	0.00710079	0.0975492	FALSE	78.9592	-1.10772	8.78216e-06	0.00016926
FMN2	56776	ENSG00000155816	formin 2	78.2371	0.236051		0.42602	0.97964	FALSE	76.7542	1.29362	7.70213e-05	0.000822028	TRUE	105.247	-0.282178	0.258869	0.989671	FALSE	178.853	-0.835847	0.0010834	0.0117843
CCL3L1	414062	ENSG00000276085	C-C motif chemokine ligand 3 like 1	6.93271	0.235393		0.374285	0.97964	FALSE	12.1369	1.26465	0.000722039	0.00614496	TRUE	7.46164	0.111689	0.577051	0.989671	FALSE	14.0303	0.75414	0.024789	0.158534
KLHDC7B	113730	ENSG00000130487	kelch domain containing 7B	3.95526	0.234353		0.309808	0.953295	FALSE	436.922	7.04498	1.72226e-138	3.07317e-135	TRUE	6.32134	-0.063441	0.767218	0.989671	FALSE	439.494	5.85569	2.32223e-135	6.56548e-132
EPHA4	2043	ENSG00000116106	EPH receptor A4	119.739	0.232381		0.38816	0.97964	FALSE	98.5435	1.04649	3.70583e-05	0.00042221	TRUE	101.71	0.644155	0.00620281	0.0879454	FALSE	106.924	0.660286	0.0186028	0.125639
SHLD3	NA	ENSG00000253251	shieldin complex subunit 3	110.512	0.231948		0.359402	0.97964	FALSE	131.683	0.498258	0.0608303	0.274366	FALSE	113.685	0.164112	0.427505	0.989671	FALSE	109.764	1.06524	0.000111274	0.00163918
DLX2	1746	ENSG00000115844	distal-less homeobox 2	10.3874	0.230008		0.441809	0.97964	FALSE	37.4003	1.71224	4.25526e-07	7.03987e-06	TRUE	9.10208	0.319848	0.178942	0.867254	FALSE	36.3558	1.8147	5.12071e-09	1.82194e-07
VWA1	64856	ENSG00000179403	von Willebrand factor A domain containing 1	530.416	0.227096		0.100609	0.497982	FALSE	486.161	-0.214041	0.149762	0.53923	FALSE	821.479	-0.797618	5.37545e-07	2.86163e-05	FALSE	806.955	-1.3034	1.3469e-17	1.33434e-15
LRP3	4037	ENSG00000130881	LDL receptor related protein 3	257.515	0.225234		0.17124	0.698229	FALSE	265.088	-0.644967	0.000549553	0.00480132	FALSE	349.057	-0.532605	0.000270836	0.00673747	FALSE	320.718	-1.03392	1.86799e-09	7.09257e-08
MMRN2	79812	ENSG00000173269	multimerin 2	29.443	0.220863		0.451692	0.97964	FALSE	35.4486	1.09701	0.00284473	0.0207671	FALSE	21.5725	0.499488	0.0364549	0.326669	FALSE	33.9192	1.17656	0.000438104	0.00540339
ZNF808	388558	ENSG00000198482	zinc finger protein 808	147.676	0.218969		0.313656	0.958984	FALSE	164.208	1.14162	2.04896e-05	0.000246797	TRUE	161.314	-0.00455082	0.983609	0.996451	FALSE	198.313	0.454608	0.0761455	0.375356
BCL10	8915	ENSG00000142867	B cell CLL/lymphoma 10	537.417	0.216541		0.0790044	0.422399	FALSE	759.387	0.847743	2.60212e-10	6.98471e-09	FALSE	575.597	0.0171923	0.880125	0.989671	FALSE	699.601	1.19756	1.64245e-22	2.43414e-20
ZSCAN31	64288	ENSG00000235109	zinc finger and SCAN domain containing 31	82.7343	0.216117		0.456296	0.97964	FALSE	87.4094	0.690874	0.0135676	0.0793392	FALSE	72.3921	0.636261	0.00369453	0.0588001	FALSE	79.3119	1.00007	0.000219012	0.00297032
SNHG17	NA	ENSG00000196756	small nucleolar RNA host gene 17	809.868	0.215693		0.0862561	0.449339	FALSE	1335.2	1.46429	5.76084e-49	1.81404e-46	TRUE	789.364	0.292643	0.00653439	0.0914517	FALSE	1369.27	1.31625	2.95724e-32	7.60074e-30
AL136982.7	NA	ENSG00000273413		8.53483	0.21376		0.413182	0.97964	FALSE	8.8549	1.00688	0.00420229	0.0292311	FALSE	6.84211	0.351266	0.0798475	0.552878	FALSE	8.26129	1.15277	0.000207062	0.00282702
CTAGE4	100128553	ENSG00000225932	CTAGE family member 4	68.9082	0.211861		0.310374	0.954112	FALSE	108.745	1.45763	3.74394e-07	6.23801e-06	TRUE	72.7015	0.125336	0.412044	0.989671	FALSE	120.271	0.172222	0.468642	0.989335
CLCF1	23529	ENSG00000175505	cardiotrophin like cytokine factor 1	651.58	0.209447		0.117652	0.551979	FALSE	1165.82	1.54712	6.09783e-52	2.1971e-49	TRUE	778.714	-0.2691	0.0322513	0.301026	FALSE	1284.83	1.05869	1.74181e-26	3.42345e-24
USP43	124739	ENSG00000154914	ubiquitin specific peptidase 43	429.352	0.201121		0.209369	0.785463	FALSE	703.499	0.911288	2.36619e-13	9.12201e-12	FALSE	431.054	0.192367	0.186076	0.884332	FALSE	646.632	1.22525	2.29611e-12	1.35026e-10
AKR1C2	1646	ENSG00000151632	aldo-keto reductase family 1 member C2	45.6704	0.2011		0.503951	0.97964	FALSE	41.1204	0.324715	0.310265	0.861141	FALSE	37.6455	0.644229	0.0113296	0.139324	FALSE	30.6461	1.10995	0.000549175	0.00656403
GCNT3	9245	ENSG00000140297	glucosaminyl (N-acetyl) transferase 3_ mucin type	223.557	0.198048		0.234546	0.835816	FALSE	221.498	-0.159607	0.439777	0.987106	FALSE	163.126	1.27141	1.45631e-12	2.11521e-10	TRUE	163.023	0.710078	0.00199079	0.0196639
AC099518.3	NA	ENSG00000261427		12.6888	0.196094		0.506696	0.97964	FALSE	6.89913	-0.341014	0.353284	0.917984	FALSE	16.438	-0.0928191	0.704224	0.989671	FALSE	14.1568	-1.13772	0.000709106	0.00817773
PLLP	51090	ENSG00000102934	plasmolipin	257.563	0.195766		0.356607	0.97964	FALSE	266.539	0.0157887	0.939588	0.987461	FALSE	193.35	1.07158	3.10842e-07	1.75883e-05	TRUE	195.126	1.021	7.03448e-07	1.69872e-05
AZIN2	113451	ENSG00000142920	antizyme inhibitor 2	138.646	0.195237		0.507379	0.97964	FALSE	125.08	-1.1363	1.84938e-07	3.23984e-06	TRUE	137.209	0.225281	0.355236	0.989671	FALSE	92.6867	-0.457941	0.102386	0.462522
IQCA1	79781	ENSG00000132321	IQ motif containing with AAA domain 1	82.9832	0.193622		0.451677	0.97964	FALSE	94.4208	0.150903	0.566108	0.987106	FALSE	47.5428	1.9294	5.83004e-14	9.95749e-12	TRUE	51.477	2.79781	6.62859e-18	6.74868e-16
PHACTR2	9749	ENSG00000112419	phosphatase and actin regulator 2	1436.39	0.191215		0.348694	0.97964	FALSE	1306.12	0.291066	0.0251716	0.133848	FALSE	1006.34	1.42185	4.09566e-13	6.54101e-11	TRUE	993.697	1.25745	4.93912e-10	2.07703e-08
MRPL35P3	NA	ENSG00000226253	mitochondrial ribosomal protein L35 pseudogene 3	4.00662	0.190906		0.279941	0.914821	FALSE	9.17426	0.855246	0.0178287	0.100222	FALSE	3.37673	0.186192	0.132791	0.745425	FALSE	7.80551	1.11155	0.000311781	0.00401373
ZNF335	63925	ENSG00000198026	zinc finger protein 335	969.479	0.189289		0.0767132	0.41438	FALSE	1463.11	1.08917	8.28119e-42	2.00202e-39	TRUE	1031.72	0.00919535	0.931443	0.989716	FALSE	1547.34	0.848527	3.69903e-23	5.71236e-21
POMZP3	22932	ENSG00000146707	POM121 and ZP3 fusion	180.194	0.189182		0.3259	0.975388	FALSE	367.63	1.56883	1.36715e-29	1.90029e-27	TRUE	170.757	0.337433	0.0627882	0.471833	FALSE	335.818	2.07754	7.00881e-32	1.74055e-29
MLLT3	4300	ENSG00000171843	MLLT3_ super elongation complex subunit	556.872	0.187731		0.233975	0.835169	FALSE	486.43	0.130341	0.387199	0.959743	FALSE	394.955	1.48086	2.83078e-24	1.24325e-21	TRUE	382.96	0.933468	6.6072e-09	2.30618e-07
ADIRF	10974	ENSG00000148671	adipogenesis regulatory factor	30.374	0.186864		0.255388	0.875005	FALSE	24.74	2.99294	6.82562e-16	3.37873e-14	TRUE	41.2428	0.298078	0.216347	0.947919	FALSE	43.9805	0.217836	0.509298	0.989335
RAET1L	154064	ENSG00000155918	retinoic acid early transcript 1L	2.70977	0.186565		0.392715	0.97964	FALSE	39.9335	2.85865	7.20419e-16	3.54738e-14	TRUE	4.50537	-0.053275	0.758204	0.989671	FALSE	42.5786	2.02719	2.93168e-10	1.27667e-08
MTUS1	57509	ENSG00000129422	microtubule associated scaffold protein 1	859.375	0.183216		0.258538	0.880006	FALSE	776.501	0.351469	0.00206326	0.0156412	FALSE	664.277	1.0037	9.82808e-09	7.69803e-07	TRUE	629.638	1.13387	4.22508e-20	5.02552e-18
TCP11L2	255394	ENSG00000166046	t-complex 11 like 2	103.365	0.181225		0.396972	0.97964	FALSE	30.1511	-0.397476	0.288357	0.82659	FALSE	89.2359	0.261608	0.134494	0.751327	FALSE	73.9033	-1.21048	0.000320456	0.00411388
TIFA	92610	ENSG00000145365	TRAF interacting protein with forkhead associated domain	306.03	0.179707		0.276144	0.907452	FALSE	553.41	1.1504	6.57888e-24	6.53909e-22	TRUE	318.258	0.063757	0.681875	0.989671	FALSE	571.355	0.98832	7.14171e-14	5.11669e-12
AASDH	132949	ENSG00000157426	aminoadipate-semialdehyde dehydrogenase	283.23	0.178638		0.461906	0.97964	FALSE	305.472	0.866053	0.00138374	0.0109739	FALSE	301.422	0.0345181	0.844472	0.989671	FALSE	289.9	1.13005	2.80139e-08	8.90676e-07
FAS	355	ENSG00000026103	Fas cell surface death receptor	419.975	0.175981		0.238254	0.843303	FALSE	431.24	0.311974	0.0235226	0.126574	FALSE	321.668	1.08883	1.89563e-14	3.37844e-12	TRUE	358.428	0.95458	9.20324e-10	3.67669e-08
ZNF350	59348	ENSG00000256683	zinc finger protein 350	55.1171	0.17449		0.520723	0.97964	FALSE	117.39	1.53852	2.77232e-05	0.000323426	TRUE	118.073	-0.23886	0.20729	0.929201	FALSE	117.447	0.897951	0.00570777	0.0479285
AC144831.1	NA	ENSG00000261888		20.458	0.172269		0.568739	0.97964	FALSE	34.1536	0.50356	0.0981812	0.397305	FALSE	13.9118	0.713414	0.0038428	0.0606107	FALSE	26.2305	1.2733	5.68425e-05	0.000911116
ZNF79	7633	ENSG00000196152	zinc finger protein 79	182.865	0.172228		0.328448	0.978294	FALSE	289.373	1.23958	9.55212e-17	5.1725e-15	TRUE	175.504	0.28808	0.0809807	0.557689	FALSE	289.438	1.22061	1.28522e-15	1.09598e-13
LMO1	4004	ENSG00000166407	LIM domain only 1	6.71925	0.172002		0.54482	0.97964	FALSE	8.69012	-0.0132314	0.971809	0.990935	FALSE	20.1676	-0.923378	0.000322384	0.00782461	FALSE	23.3753	-1.22648	0.000211876	0.00288418
AC009158.1	NA	ENSG00000231876		3.03762	0.170013		0.287709	0.92598	FALSE	6.66006	-1.19568	0.000590473	0.00512299	TRUE	3.20037	0.136725	0.294951	0.989671	FALSE	5.36111	-0.226724	0.194814	0.709842
SNHG8	NA	ENSG00000269893	small nucleolar RNA host gene 8	384.126	0.169933		0.234983	0.836888	FALSE	564.857	1.12328	2.44062e-21	1.98384e-19	TRUE	422.208	-0.0901045	0.486596	0.989671	FALSE	593.94	0.899903	1.04036e-14	8.29448e-13
RAPGEF4	11069	ENSG00000091428	Rap guanine nucleotide exchange factor 4	11.7032	0.16944		0.547168	0.97964	FALSE	18.9171	-0.526941	0.158395	0.560947	FALSE	36.0111	-1.0227	6.99801e-05	0.00212661	TRUE	16.7299	-0.289001	0.381539	0.989335
VANGL2	57216	ENSG00000162738	VANGL planar cell polarity protein 2	208.713	0.168603		0.570023	0.97964	FALSE	167.181	0.142049	0.676569	0.987106	FALSE	157.913	0.971276	0.000120228	0.00333467	FALSE	119.177	1.27051	2.06606e-06	4.56896e-05
CCDC181	57821	ENSG00000117477	coiled-coil domain containing 181	3.43311	0.168268		0.394981	0.97964	FALSE	6.49528	1.27699	0.000341793	0.00314917	TRUE	2.55705	0.232448	0.0903504	0.597804	FALSE	6.76236	0.993179	0.00160753	0.0164028
ZNF217	7764	ENSG00000171940	zinc finger protein 217	2854.61	0.167925		0.118494	0.554867	FALSE	4723.72	1.66509	4.22466e-100	4.05914e-97	TRUE	3599.77	-0.447505	3.34435e-06	0.000145153	FALSE	5356.84	1.01606	2.76034e-25	4.94896e-23
AP000662.1	NA	ENSG00000254602		69.3395	0.160668		0.523652	0.97964	FALSE	56.6517	1.08655	4.95382e-05	0.00055034	TRUE	69.8075	0.132882	0.568355	0.989671	FALSE	65.7756	0.540597	0.0297265	0.182327
YOD1	55432	ENSG00000180667	YOD1 deubiquitinase	1521.18	0.160463		0.0578095	0.337367	FALSE	2712.5	1.36277	1.30325e-43	3.29968e-41	TRUE	1605.6	0.00377981	0.967956	0.993485	FALSE	2892	1.05595	3.10535e-29	7.13338e-27
AC068888.1	NA	ENSG00000257337		206.538	0.159089		0.516547	0.97964	FALSE	194.304	1.01363	1.85395e-08	3.82551e-07	TRUE	203.279	0.219523	0.21747	0.950582	FALSE	233.423	0.349224	0.0347901	0.206238
AC091057.1	NA	ENSG00000187951		1269.22	0.154224		0.376127	0.97964	FALSE	972.573	1.12387	4.29122e-27	5.10478e-25	TRUE	1343.57	0.00205482	0.988345	0.997374	FALSE	1036.18	0.838807	7.87681e-11	3.7545e-09
CFAP69	79846	ENSG00000105792	cilia and flagella associated protein 69	90.6835	0.153004		0.544217	0.97964	FALSE	74.1749	0.866228	0.00715932	0.04631	FALSE	88.3907	0.176035	0.481599	0.989671	FALSE	62.3253	1.77115	1.19734e-11	6.46212e-10
AEN	64782	ENSG00000181026	apoptosis enhancing nuclease	1127.47	0.150327		0.304954	0.947045	FALSE	2437.77	1.40477	2.08317e-40	4.64646e-38	TRUE	1140.45	0.11737	0.311652	0.989671	FALSE	2453.38	1.34291	1.34575e-24	2.28989e-22
MAFF	23764	ENSG00000185022	MAF bZIP transcription factor F	329.482	0.14955		0.486259	0.97964	FALSE	1073.39	2.31326	1.71666e-47	5.10529e-45	TRUE	329.245	0.150419	0.418957	0.989671	FALSE	1136.07	1.88673	6.79543e-44	2.8268e-41
TXNIP	10628	ENSG00000265972	thioredoxin interacting protein	184.529	0.149195		0.554585	0.97964	FALSE	469.364	2.40519	7.29358e-36	1.30145e-33	TRUE	192.2	0.054935	0.792379	0.989671	FALSE	474.531	2.06677	1.42091e-16	1.30235e-14
SGMS1-AS1	NA	ENSG00000226200	SGMS1 antisense RNA 1	68.1574	0.147724		0.547567	0.97964	FALSE	95.3879	-0.0525744	0.857636	0.987106	FALSE	86.0859	-0.352217	0.101866	0.639035	FALSE	64.0851	1.14891	9.29311e-06	0.000177803
NUAK2	81788	ENSG00000163545	NUAK family kinase 2	866.073	0.142636		0.185776	0.734233	FALSE	4271.28	3.00734	0	0	TRUE	1070.77	-0.421152	9.32294e-06	0.000358273	FALSE	4478.52	2.46845	1.30051e-208	1.5933e-204
NR2F1	7025	ENSG00000175745	nuclear receptor subfamily 2 group F member 1	16.3693	0.14031		0.642721	0.97964	FALSE	36.2102	0.150807	0.686773	0.987106	FALSE	12.2286	0.464175	0.0547284	0.431419	FALSE	22.1313	1.12028	0.000674471	0.00782744
ZNF280C	55609	ENSG00000056277	zinc finger protein 280C	410.787	0.139875		0.29092	0.929111	FALSE	534.989	0.948521	1.34217e-13	5.27743e-12	FALSE	415.315	0.105281	0.413724	0.989671	FALSE	524.73	1.01579	3.02259e-14	2.26719e-12
NKX2-5	1482	ENSG00000183072	NK2 homeobox 5	13.6422	0.139542		0.640314	0.97964	FALSE	16.8566	-0.131781	0.718582	0.987106	FALSE	7.62191	0.690356	0.000887099	0.0183241	FALSE	7.78471	1.09031	0.000380212	0.00478408
FBLN2	2199	ENSG00000163520	fibulin 2	47.5556	0.138627		0.544259	0.97964	FALSE	11.247	0.652293	0.081649	0.345361	FALSE	30.717	1.63423	1.02101e-10	1.09816e-08	TRUE	15.5427	0.0529628	0.870769	0.989335
DMTF1	9988	ENSG00000135164	cyclin D binding myb like transcription factor 1	1975.44	0.136585		0.342289	0.97964	FALSE	2204.84	1.17671	3.19394e-17	1.79975e-15	TRUE	1854.48	0.297787	0.0900096	0.596164	FALSE	2431.17	0.770005	5.61945e-11	2.72836e-09
DIO3OS	NA	ENSG00000258498	DIO3 opposite strand upstream RNA	1.52443	0.13637		0.447429	0.97964	FALSE	19.5475	1.71569	4.03768e-06	5.63291e-05	TRUE	1.65242	0.0776636	0.56143	0.989671	FALSE	19.6523	1.54638	3.31391e-06	6.98792e-05
ARL14EP	120534	ENSG00000152219	ADP ribosylation factor like GTPase 14 effector protein	429.111	0.136187		0.54725	0.97964	FALSE	770.375	1.22921	3.71219e-19	2.49736e-17	TRUE	437.828	0.08242	0.635523	0.989671	FALSE	780.434	1.16547	3.94386e-19	4.30126e-17
LINC02057	NA	ENSG00000249279	long intergenic non-protein coding RNA 2057	60.5501	0.135139		0.589721	0.97964	FALSE	80.4431	0.758173	0.00445301	0.0306621	FALSE	48.4214	0.657403	0.0061112	0.0870979	FALSE	71.7328	1.11427	5.73628e-05	0.000918254
KRTAP2-3	730755	ENSG00000212724	keratin associated protein 2-3	65.5123	0.135039		0.617464	0.97964	FALSE	558.42	2.69388	1.13908e-41	2.70149e-39	TRUE	67.6012	0.0633202	0.793771	0.989671	FALSE	565.703	2.47492	1.08981e-33	2.94522e-31
AL157713.1	NA	ENSG00000237842		32.9061	0.133861		0.631906	0.97964	FALSE	27.6984	-0.180609	0.423878	0.987106	FALSE	18.9993	1.54194	7.471e-10	6.90778e-08	TRUE	12.8363	-0.0134353	0.912579	0.989335
ZNF430	80264	ENSG00000118620	zinc finger protein 430	280.249	0.133492		0.517888	0.97964	FALSE	397.27	0.849849	0.00017864	0.00176856	FALSE	271.892	0.198733	0.318192	0.989671	FALSE	378.123	1.09794	1.10095e-11	6.0036e-10
PHF3	23469	ENSG00000118482	PHD finger protein 3	352.076	0.133077		0.449941	0.97964	FALSE	504.975	1.22792	1.21374e-13	4.81283e-12	TRUE	344.261	0.197618	0.204444	0.923625	FALSE	546.952	0.889872	2.67273e-10	1.17084e-08
ZNF267	10308	ENSG00000185947	zinc finger protein 267	383.532	0.132396		0.300518	0.941226	FALSE	757.047	1.64978	1.66298e-50	5.76993e-48	TRUE	381.631	0.144603	0.254913	0.989671	FALSE	746.267	1.72844	1.18645e-57	8.72133e-55
CCL20	6364	ENSG00000115009	C-C motif chemokine ligand 20	7.39248	0.131639		0.642158	0.97964	FALSE	61.9162	3.23658	3.59772e-24	3.62402e-22	TRUE	7.28879	0.116774	0.589863	0.989671	FALSE	61.2041	3.03803	2.84614e-22	4.10224e-20
SNN	8303	ENSG00000184602	stannin	111.928	0.130741		0.532838	0.97964	FALSE	111.846	-0.413541	0.05742	0.261916	FALSE	136.836	-0.342933	0.0584682	0.451461	FALSE	153.091	-1.0578	3.95643e-08	1.23128e-06
ZNF14	7561	ENSG00000105708	zinc finger protein 14	131.282	0.129399		0.505122	0.97964	FALSE	207.494	1.10337	5.19012e-12	1.7094e-10	TRUE	130.823	0.135851	0.474909	0.989671	FALSE	207.032	1.09593	1.09051e-11	5.9555e-10
FHIT	2272	ENSG00000189283	fragile histidine triad	140.538	0.129		0.64041	0.97964	FALSE	62.9261	0.0397697	0.905127	0.987461	FALSE	102.724	1.19388	1.40773e-06	6.75408e-05	TRUE	76.6661	-0.212904	0.52574	0.989335
AC241952.1	NA	ENSG00000275131		276.421	0.128146		0.51311	0.97964	FALSE	527.204	1.7016	3.89035e-46	1.06408e-43	TRUE	302.406	-0.0841448	0.696322	0.989671	FALSE	604.843	0.966567	1.32894e-08	4.4248e-07
AC016831.7	NA	ENSG00000285106		119.748	0.127355		0.560653	0.97964	FALSE	210.61	1.53368	7.43613e-14	3.02877e-12	TRUE	104.566	0.442416	0.0534413	0.424721	FALSE	202.768	1.73508	2.86387e-18	2.97341e-16
SNHG1	23642	ENSG00000255717	small nucleolar RNA host gene 1	4172.91	0.124297		0.228327	0.82401	FALSE	7292.23	1.39439	1.12709e-77	7.03904e-75	TRUE	4290.11	0.0441116	0.643416	0.989671	FALSE	7370.61	1.3279	1.44924e-48	7.71963e-46
JUN	3725	ENSG00000177606	Jun proto-oncogene_ AP-1 transcription factor subunit	2619.91	0.122891		0.23673	0.839804	FALSE	7113.07	1.9684	1.14165e-118	1.71119e-115	TRUE	2822.89	-0.0870081	0.37767	0.989671	FALSE	7306.36	1.78235	1.07926e-99	1.6528e-96
NATD1	256302	ENSG00000274180	N-acetyltransferase domain containing 1	81.1847	0.121666		0.612092	0.97964	FALSE	82.4271	0.165538	0.501491	0.987106	FALSE	57.1293	1.04148	1.45444e-05	0.000523765	TRUE	54.8875	1.5267	7.54177e-08	2.23902e-06
DYRK1A	1859	ENSG00000157540	dual specificity tyrosine phosphorylation regulated kinase 1A	2126.49	0.120438		0.332405	0.97964	FALSE	2289.01	1.06514	1.90924e-20	1.42232e-18	TRUE	2117.19	0.135177	0.140505	0.770589	FALSE	2495.37	0.707082	5.36e-09	1.90156e-07
ZNF69	7620	ENSG00000198429	zinc finger protein 69	11.0811	0.118872		0.691156	0.97964	FALSE	11.9493	-0.080181	0.829138	0.987106	FALSE	23.3032	-0.710913	0.00567381	0.0826828	FALSE	23.9555	-1.10594	0.000509816	0.00615363
TMEM184A	202915	ENSG00000164855	transmembrane protein 184A	925.247	0.118146		0.364749	0.97964	FALSE	988.478	0.0850202	0.459329	0.987106	FALSE	1474.1	-0.954278	8.7267e-12	1.15393e-09	FALSE	1614.74	-1.0945	2.85289e-29	6.59465e-27
LINC00511	NA	ENSG00000227036	long intergenic non-protein coding RNA 511	571.752	0.117918		0.696283	0.97964	FALSE	754.434	0.963067	0.00530719	0.0357104	FALSE	484.69	0.390524	0.128935	0.733282	FALSE	757.707	1.16285	1.16047e-06	2.70805e-05
KIAA1217	56243	ENSG00000120549	KIAA1217	483.357	0.116141		0.468496	0.97964	FALSE	529.323	0.973254	3.62728e-08	7.10363e-07	FALSE	374.68	0.960895	3.09388e-12	4.3399e-10	FALSE	511.672	1.08222	2.28705e-08	7.33493e-07
PEX16	9409	ENSG00000121680	peroxisomal biogenesis factor 16	63.9758	0.115263		0.666542	0.97964	FALSE	88.4278	1.01734	3.20052e-05	0.000369129	TRUE	70.9779	-0.0905813	0.705736	0.989671	FALSE	96.8173	0.623827	0.0204001	0.135585
TRAF1	7185	ENSG00000056558	TNF receptor associated factor 1	346.851	0.114243		0.39574	0.97964	FALSE	2394.18	3.42579	8.20684e-143	1.53763e-139	TRUE	361.052	0.00467445	0.977003	0.995239	FALSE	2427.66	3.13917	5.55267e-98	7.84934e-95
SPSB1	80176	ENSG00000171621	splA/ryanodine receptor domain and SOCS box containing 1	636.006	0.104582		0.345835	0.97964	FALSE	990.443	1.4344	4.07203e-45	1.07456e-42	TRUE	627.809	0.136321	0.251076	0.989671	FALSE	977.914	1.48412	7.24687e-37	2.18321e-34
TEX14	56155	ENSG00000121101	testis expressed 14_ intercellular bridge forming factor	15.2062	0.104468		0.707648	0.97964	FALSE	30.9116	1.54892	2.98037e-05	0.000345545	TRUE	15.942	0.0312347	0.870405	0.989671	FALSE	38.5242	0.470761	0.149982	0.601466
ZNF473	25888	ENSG00000142528	zinc finger protein 473	373.635	0.104421		0.426808	0.97964	FALSE	487.82	1.02667	9.9622e-18	5.92546e-16	TRUE	372.78	0.106019	0.435524	0.989671	FALSE	482	1.06344	1.20954e-16	1.12261e-14
C1DP1	NA	ENSG00000231245	C1D nuclear receptor corepressor pseudogene 1	47.0278	0.104313		0.617257	0.97964	FALSE	14.7638	2.20677	3.73611e-09	8.52617e-08	TRUE	29.6416	1.66354	3.8164e-11	4.45553e-09	TRUE	25.7281	0.142577	0.651205	0.989335
AL627309.2	NA	ENSG00000239906		122.997	0.10165		0.616682	0.97964	FALSE	165.282	1.13668	6.11958e-10	1.56208e-08	TRUE	144.523	-0.266343	0.178229	0.865753	FALSE	192.923	0.52998	0.00550176	0.0465389
OSCP1	127700	ENSG00000116885	organic solute carrier partner 1	43.6549	0.100843		0.739088	0.97964	FALSE	33.187	-0.629024	0.0803634	0.341117	FALSE	49.4015	-0.0764461	0.766278	0.989671	FALSE	42.4946	-1.05096	0.000647647	0.00756151
EPB41L4A-AS1	NA	ENSG00000224032	EPB41L4A antisense RNA 1	356.832	0.100074		0.54768	0.97964	FALSE	531.184	1.36265	2.44032e-22	2.16692e-20	TRUE	357.191	0.093856	0.515662	0.989671	FALSE	562.606	1.06657	3.16395e-12	1.817e-10
BTG2	7832	ENSG00000159388	BTG anti-proliferation factor 2	183.459	0.0992584		0.564485	0.97964	FALSE	573.438	1.88199	8.42879e-56	3.39617e-53	TRUE	209.974	-0.239334	0.124719	0.718593	FALSE	600.476	1.58739	1.74709e-41	6.75922e-39
RARRES1	5918	ENSG00000118849	retinoic acid receptor responder 1	86.2027	0.0989614		0.743921	0.97964	FALSE	80.6942	0.524216	0.127404	0.480623	FALSE	76.2189	0.236618	0.342817	0.989671	FALSE	66.6044	2.53791	1.3655e-15	1.16175e-13
TAF1D	79101	ENSG00000166012	TATA-box binding protein associated factor_ RNA polymerase I subunit D	5950.74	0.0988837		0.147824	0.636653	FALSE	8046.12	1.01198	2.55596e-56	1.04105e-53	TRUE	6287.31	-0.0575068	0.526742	0.989671	FALSE	8236.5	0.908279	5.54308e-33	1.4449e-30
ZFP36L1	677	ENSG00000185650	ZFP36 ring finger protein like 1	5484.45	0.0969686		0.238802	0.843723	FALSE	12902.9	1.94148	1.51979e-165	3.55934e-162	TRUE	5775.01	-0.0506802	0.461388	0.989671	FALSE	13227.8	1.77541	7.6259e-170	5.60565e-166
FZD8	8325	ENSG00000177283	frizzled class receptor 8	18.8807	0.0929629		0.758707	0.97964	FALSE	24.7637	0.263625	0.434506	0.987106	FALSE	34.2494	-0.744547	0.00325819	0.053399	FALSE	51.2697	-1.11419	5.49007e-05	0.000883783
LRRIQ3	127255	ENSG00000162620	leucine rich repeats and IQ motif containing 3	25.1145	0.0898302		0.766581	0.97964	FALSE	47.3409	1.10489	0.00220695	0.0165895	FALSE	23.9421	0.136838	0.590169	0.989671	FALSE	43.6031	1.26391	0.000160792	0.00226949
AC113404.3	NA	ENSG00000254893		40.1569	0.0862691		0.668487	0.97964	FALSE	44.4792	1.23357	0.000428013	0.00384155	TRUE	32.2145	0.586686	0.0169722	0.188312	FALSE	59.286	0.277753	0.406093	0.989335
ZC3H6	376940	ENSG00000188177	zinc finger CCCH-type containing 6	317.866	0.0853344		0.628717	0.97964	FALSE	269.109	1.06027	4.6629e-06	6.40734e-05	TRUE	253.275	0.678888	0.00160546	0.03005	FALSE	267.332	1.07794	6.96218e-07	1.68237e-05
LTK	4058	ENSG00000062524	leukocyte receptor tyrosine kinase	5.7504	0.0847205		0.700151	0.97964	FALSE	3.52838	-0.211677	0.52956	0.987106	FALSE	14.3749	-0.332281	0.112066	0.676899	FALSE	12.5128	-1.11438	0.000731651	0.00839822
PNPLA4	8228	ENSG00000006757	patatin like phospholipase domain containing 4	276.629	0.0832059		0.556786	0.97964	FALSE	241.579	-0.111731	0.47991	0.987106	FALSE	180.114	1.58572	1.32638e-16	3.0393e-14	TRUE	157.713	1.22551	1.48741e-06	3.39764e-05
FCGBP	8857	ENSG00000275395	Fc fragment of IgG binding protein	21.2264	0.0826306		0.784138	0.97964	FALSE	25.1809	0.357761	0.292647	0.833097	FALSE	36.1299	-0.390912	0.109971	0.670327	FALSE	17.6459	1.17739	0.000457109	0.00559833
CAPN3	825	ENSG00000092529	calpain 3	10.098	0.0825461		0.699435	0.97964	FALSE	15.2827	0.661776	0.0747472	0.322539	FALSE	9.71505	0.106202	0.562322	0.989671	FALSE	12.1572	1.22726	0.00018043	0.002511
IL11	3589	ENSG00000095752	interleukin 11	567.658	0.0818279		0.585843	0.97964	FALSE	965.51	1.61107	2.08412e-23	2.01799e-21	TRUE	452.795	0.793051	4.26487e-08	2.90294e-06	FALSE	880.151	2.22384	7.76655e-42	3.06938e-39
ZNF568	374900	ENSG00000198453	zinc finger protein 568	163.467	0.0816245		0.680312	0.97964	FALSE	186.022	1.04132	1.90124e-06	2.81361e-05	TRUE	171.149	-0.0280449	0.906454	0.989671	FALSE	197.426	0.805053	3.89188e-05	0.000652565
PTGER4	5734	ENSG00000171522	prostaglandin E receptor 4	395.933	0.0814407		0.786686	0.97964	FALSE	760.816	1.50041	8.78756e-06	0.000114177	TRUE	390.142	0.0893145	0.721587	0.989671	FALSE	757.455	1.04625	0.001872	0.0186611
RPL39P5	NA	ENSG00000214289	ribosomal protein L39 pseudogene 5	37.9418	0.0809229		0.6884	0.97964	FALSE	47.635	1.43628	1.39058e-05	0.000173289	TRUE	38.3484	0.0652963	0.683827	0.989671	FALSE	61.5982	0.48487	0.10825	0.48028
BTBD19	149478	ENSG00000222009	BTB domain containing 19	27.8595	0.0800796		0.786338	0.97964	FALSE	55.9131	1.21871	8.10903e-05	0.00086132	TRUE	28.5342	0.0324218	0.899528	0.989671	FALSE	64.2539	0.732349	0.00498321	0.0429836
IL1RN	3557	ENSG00000136689	interleukin 1 receptor antagonist	0.721465	0.0789493		0.427562	0.97964	FALSE	10.0866	0.357478	0.292918	0.833425	FALSE	1.07088	0.0346039	0.715271	0.989671	FALSE	7.33753	1.04264	0.000807165	0.00913098
TNFRSF10B	8795	ENSG00000120889	TNF receptor superfamily member 10b	4350.38	0.0769516		0.314372	0.959897	FALSE	6479.1	1.00642	3.3313e-32	5.11601e-30	TRUE	4688.62	-0.131028	0.130162	0.736722	FALSE	6940.59	0.723392	1.89669e-14	1.46158e-12
BRICD5	283870	ENSG00000182685	BRICHOS domain containing 5	161.771	0.0756687		0.682955	0.97964	FALSE	79.7502	0.121395	0.730561	0.987106	FALSE	95.68	2.04547	2.58658e-20	8.44461e-18	TRUE	131.257	-0.75026	0.0148639	0.104667
FHAD1	114827	ENSG00000142621	forkhead associated phosphopeptide binding domain 1	20.0586	0.0756285		0.801748	0.97964	FALSE	43.6912	1.2797	0.000232213	0.00223631	TRUE	23.3888	-0.135443	0.598312	0.989671	FALSE	52.7437	0.649961	0.0300458	0.183793
AC018523.2	NA	ENSG00000256206		10.2238	0.0754012		0.430151	0.97964	FALSE	39.1752	-0.0677793	0.722164	0.987106	FALSE	17.4287	0.00987146	0.890505	0.989671	FALSE	13.0128	1.7529	1.33332e-07	3.75228e-06
EDN2	1907	ENSG00000127129	endothelin 2	42.3973	0.0749658		0.781472	0.97964	FALSE	149.851	1.80706	9.8146e-15	4.34206e-13	TRUE	44.4964	-0.02006	0.933839	0.989716	FALSE	142.253	2.13742	1.88711e-20	2.31969e-18
KLF6	1316	ENSG00000067082	Kruppel like factor 6	4398.18	0.0743525		0.483205	0.97964	FALSE	10784.2	2.37672	2.64995e-252	1.41856e-248	TRUE	4561.57	-0.0281369	0.810338	0.989671	FALSE	11070.8	2.13933	3.40088e-134	8.92828e-131
ADAMTS16	170690	ENSG00000145536	ADAM metallopeptidase with thrombospondin type 1 motif 16	328.429	0.0668895		0.683905	0.97964	FALSE	602.331	0.943186	0.00659071	0.0430932	FALSE	205.224	0.418038	0.0455788	0.382767	FALSE	622.318	1.05344	3.68326e-06	7.6656e-05
CSRNP1	64651	ENSG00000144655	cysteine and serine rich nuclear protein 1	167.716	0.0622623		0.72492	0.97964	FALSE	795.159	2.41258	4.23624e-95	3.69164e-92	TRUE	179.502	-0.110919	0.523472	0.989671	FALSE	800.865	2.29638	8.05079e-60	6.43258e-57
AC010507.2	NA	ENSG00000282339		77.6436	0.0605885		0.841168	0.97964	FALSE	118.981	1.06913	8.28886e-05	0.000878422	TRUE	92.541	-0.178715	0.487009	0.989671	FALSE	133.627	0.636238	0.0103451	0.0780104
ABCC2	1244	ENSG00000023839	ATP binding cassette subfamily C member 2	321.189	0.0555328		0.808435	0.97964	FALSE	416.299	0.3951	0.085013	0.355866	FALSE	615.566	-1.24845	3.21597e-12	4.49408e-10	TRUE	757.071	-1.02031	2.24481e-08	7.20575e-07
CES3	23491	ENSG00000172828	carboxylesterase 3	70.9501	0.0516976		0.838189	0.97964	FALSE	65.0864	0.677006	0.0162415	0.0927037	FALSE	42.186	1.54265	6.12932e-10	5.79802e-08	TRUE	47.3924	1.87563	2.75845e-09	1.03242e-07
FGFR2	2263	ENSG00000066468	fibroblast growth factor receptor 2	22.7033	0.0485555		0.871801	0.97964	FALSE	10.3426	0.422997	0.25894	0.77713	FALSE	49.3039	-0.782013	0.0023438	0.0409024	FALSE	41.5671	-1.30721	9.04483e-05	0.00136804
LINC00921	NA	ENSG00000281005	long intergenic non-protein coding RNA 921	70.8941	0.0445038		0.787471	0.97964	FALSE	50.5314	1.52661	4.31891e-05	0.000486585	TRUE	82.4523	0.00451147	0.971665	0.994277	FALSE	87.7245	0.0303413	0.898946	0.989335
CHN1	1123	ENSG00000128656	chimerin 1	241.918	0.0437859		0.834868	0.97964	FALSE	254.415	-0.117681	0.613247	0.987106	FALSE	132.703	2.56208	1.5745e-28	8.54214e-26	TRUE	133.172	2.64343	4.36369e-22	6.1215e-20
DET1	55070	ENSG00000140543	DET1_ COP1 ubiquitin ligase partner	287.056	0.0435167		0.88398	0.97964	FALSE	335.138	1.43181	9.60725e-05	0.00100559	TRUE	227.43	0.729794	0.000474735	0.0108111	FALSE	338.687	1.16196	0.000550683	0.00657509
AP002748.4	NA	ENSG00000256349		17.5095	0.0405538		0.690899	0.97964	FALSE	12.9407	-0.115875	0.422476	0.987106	FALSE	19.2434	0.0197343	0.782671	0.989671	FALSE	26.6202	-2.11741	2.59712e-10	1.1418e-08
AL022238.4	NA	ENSG00000284431		74.1853	0.0320995		0.906567	0.97964	FALSE	90.2925	1.0969	1.63713e-05	0.000201334	TRUE	77.8316	-0.0689456	0.773307	0.989671	FALSE	86.2253	0.866311	0.00909423	0.0701467
WNK4	65266	ENSG00000126562	WNK lysine deficient protein kinase 4	210.01	0.0311866		0.902484	0.97964	FALSE	407.41	1.17005	0.00111978	0.00906467	TRUE	159.2	0.936584	4.30699e-06	0.000181593	FALSE	454.149	1.07685	7.64843e-07	1.83852e-05
AC141586.1	NA	ENSG00000215154		121.175	0.0307789		0.902596	0.97964	FALSE	205.56	1.20731	9.18071e-07	1.43461e-05	TRUE	144.377	-0.339732	0.114113	0.683043	FALSE	210.771	1.07723	3.08856e-06	6.55789e-05
ELF3-AS1	NA	ENSG00000234678	ELF3 antisense RNA 1	36.1427	0.0298141		0.921475	0.97964	FALSE	94.7666	1.00921	0.00168577	0.0130855	FALSE	59.4269	-0.46393	0.06647	0.489691	FALSE	91.3235	1.15262	6.40196e-05	0.00100727
SRGAP3	9901	ENSG00000196220	SLIT-ROBO Rho GTPase activating protein 3	101.823	0.027946		0.907479	0.97964	FALSE	119.38	0.299112	0.322276	0.877995	FALSE	74.2898	0.752822	0.00210208	0.0373374	FALSE	91.4459	1.18885	1.03866e-05	0.000196473
GCNT1	2650	ENSG00000187210	glucosaminyl (N-acetyl) transferase 1_ core 2	444.43	0.0277926		0.899463	0.97964	FALSE	454.481	-0.391485	0.0608945	0.274556	FALSE	326.225	1.01547	1.00917e-09	9.19265e-08	TRUE	343.909	0.307374	0.209559	0.741239
EFHD1	80303	ENSG00000115468	EF-hand domain family member D1	33.3769	0.0269211		0.925249	0.981278	FALSE	34.6423	-0.628343	0.0574651	0.262027	FALSE	58.9471	-0.909468	0.000106946	0.00303965	FALSE	50.6028	-1.18132	8.01805e-05	0.00123304
FOXJ1	2302	ENSG00000129654	forkhead box J1	66.6371	0.0264017		0.912807	0.97964	FALSE	75.6626	-0.385347	0.0998467	0.402394	FALSE	104.836	-0.881149	1.03385e-05	0.00038919	FALSE	116.397	-1.22663	1.32465e-08	4.41798e-07
ZNF883	169834	ENSG00000285447	zinc finger protein 883	149.167	0.0248365		0.892568	0.97964	FALSE	154.588	-1.20437	3.88671e-05	0.000441744	TRUE	156.434	0.0075413	0.956598	0.992369	FALSE	142.511	-0.934313	0.00228537	0.022151
DISC1	27185	ENSG00000162946	DISC1 scaffold protein	61.7288	0.0245787		0.920508	0.97964	FALSE	81.2073	0.557329	0.0630044	0.282269	FALSE	50.7098	0.465314	0.0482535	0.397757	FALSE	68.0067	1.13769	7.74207e-05	0.00119509
AC073111.3	NA	ENSG00000284041		5.27309	0.0216401		0.880172	0.97964	FALSE	14.1261	2.06519	3.11862e-08	6.19951e-07	TRUE	9.37223	-0.0259616	0.74343	0.989671	FALSE	14.1261	1.68725	3.29744e-07	8.60142e-06
PPP1R15A	23645	ENSG00000087074	protein phosphatase 1 regulatory subunit 15A	938.339	0.0137196		0.898948	0.97964	FALSE	3251.08	2.56186	2.34598e-219	9.76761e-216	TRUE	968.54	-0.0738983	0.535168	0.989671	FALSE	3235.66	2.58044	5.66416e-141	1.73484e-137
SLC7A4	6545	ENSG00000099960	solute carrier family 7 member 4	0.134704	0.00993296		0.910201	0.97964	FALSE	0.154091	0.0384534	0.77279	0.987106	FALSE	7.68639	-0.682658	0.000997993	0.0202185	FALSE	9.57198	-1.3784	2.09515e-05	0.000371646
MERTK	10461	ENSG00000153208	MER proto-oncogene_ tyrosine kinase	113.056	0.00712818		0.97405	0.992948	FALSE	172.204	0.34144	0.154207	0.550699	FALSE	85.1166	0.714493	0.00174299	0.0319435	FALSE	118.692	1.87989	6.20548e-16	5.41749e-14
HIVEP2	3097	ENSG00000010818	human immunodeficiency virus type I enhancer binding protein 2	947.196	0.00166447		0.995549	0.998807	FALSE	1795.89	0.989168	0.00600337	0.0398015	FALSE	1098.59	-0.129491	0.591654	0.989671	FALSE	1884.96	1.17463	3.13676e-09	1.16101e-07
CCDC174	51244	ENSG00000154781	coiled-coil domain containing 174	341.505	0.00114715		0.993653	0.998071	FALSE	554.655	1.15495	1.79027e-23	1.73795e-21	TRUE	337.037	0.0295885	0.83302	0.989671	FALSE	556.27	1.11403	3.81817e-14	2.81793e-12
PCDHGC4	56098	ENSG00000242419	protocadherin gamma subfamily C_ 4	54.3651	0.000893003		0.996549	0.998996	FALSE	100.151	-3.15262	2.14563e-22	1.91431e-20	TRUE	95.6472	-0.168481	0.334189	0.989671	FALSE	63.8175	-0.73806	0.0114579	0.0847669
SMTN	6525	ENSG00000183963	smoothelin	2300.59	0.000508404		0.996341	0.998996	FALSE	2091.15	0.857958	4.84968e-17	2.68827e-15	FALSE	2023.83	0.383679	2.98878e-05	0.00100238	FALSE	2016.06	1.01035	2.22058e-27	4.48436e-25
KIAA0408	9729	ENSG00000189367	KIAA0408	91.1629	0.000314958		0.998919	0.999542	FALSE	76.8545	-0.766285	0.0141949	0.0824282	FALSE	50.5663	1.28428	4.99309e-07	2.68521e-05	TRUE	54.0987	-0.100851	0.722789	0.989335
DNAJC1	64215	ENSG00000136770	DnaJ heat shock protein family (Hsp40) member C1	170.998	0.000196718		0.999436	0.999757	FALSE	335.134	1.71471	2.60209e-21	2.10595e-19	TRUE	153.133	0.241759	0.304847	0.989671	FALSE	356.247	1.20201	2.98806e-06	6.35183e-05
TMEM59L	25789	ENSG00000105696	transmembrane protein 59 like	15.0768	-0.00276606		0.992611	0.998011	FALSE	20.4896	-1.63436	7.65551e-06	0.00010069	TRUE	13.6181	0.0949564	0.68805	0.989671	FALSE	8.4319	-0.389245	0.220707	0.76383
LYNX1	66004	ENSG00000180155	Ly6/neurotoxin 1	9.27002	-0.00453767		0.987311	0.996704	FALSE	61.5265	-2.08237	2.69897e-08	5.41123e-07	TRUE	10.7757	-0.108884	0.627264	0.989671	FALSE	6.41753	-0.245786	0.447037	0.989335
SP4	6671	ENSG00000105866	Sp4 transcription factor	534.592	-0.00709221		0.967994	0.991426	FALSE	624.008	0.657327	0.00388559	0.027307	FALSE	445.813	0.501778	0.00301432	0.0500695	FALSE	543.63	1.18436	2.93044e-08	9.30098e-07
SNHG12	NA	ENSG00000197989	small nucleolar RNA host gene 12	647.564	-0.00904134		0.936438	0.984812	FALSE	1196.81	1.18081	8.70332e-39	1.80183e-36	TRUE	648	-0.00993468	0.939844	0.989716	FALSE	1182.34	1.23424	1.96288e-44	8.3888e-42
NEXN-AS1	NA	ENSG00000235927	NEXN antisense RNA 1	51.0384	-0.00914377		0.972179	0.992253	FALSE	79.3172	0.704987	0.00370473	0.0261586	FALSE	47.3033	0.128412	0.611469	0.989671	FALSE	71.8549	1.02886	2.99895e-05	0.000517481
PPP1R15B	84919	ENSG00000158615	protein phosphatase 1 regulatory subunit 15B	2611.67	-0.00934516		0.912869	0.97964	FALSE	3757.18	1.02201	1.9695e-49	6.36217e-47	TRUE	2695.69	-0.0978575	0.25399	0.989671	FALSE	3869.17	0.894634	2.68044e-35	7.69664e-33
NT5DC3	51559	ENSG00000111696	5'-nucleotidase domain containing 3	994.121	-0.00951867		0.973401	0.992664	FALSE	796.584	1.05894	8.49246e-06	0.000110689	TRUE	1081.49	-0.226186	0.117074	0.691938	FALSE	1153.54	-0.0794329	0.793624	0.989335
HIST2H2AA4	723790	ENSG00000272196	histone cluster 2 H2A family member a4	11.2692	-0.0114711		0.904521	0.97964	FALSE	11.4135	0.521961	0.140397	0.515617	FALSE	9.83649	-0.00177828	0.979552	0.995979	FALSE	8.60935	1.02724	0.000661912	0.00770358
BCAT1	586	ENSG00000060982	branched chain amino acid transaminase 1	4424.28	-0.0219609		0.871288	0.97964	FALSE	3641.38	0.348909	6.63955e-06	8.87294e-05	FALSE	2621.86	1.68202	3.96224e-13	6.35544e-11	TRUE	2494.32	1.70223	7.73145e-10	3.11581e-08
RNF223	401934	ENSG00000237330	ring finger protein 223	13.1861	-0.022501		0.940568	0.984957	FALSE	35.4048	1.57364	4.87252e-07	7.99751e-06	TRUE	13.1349	-0.00888266	0.971327	0.994277	FALSE	38.2971	1.10616	0.00024781	0.00330479
SMG1P4	NA	ENSG00000185710	SMG1 pseudogene 4	227.725	-0.0312457		0.883569	0.97964	FALSE	417.98	1.36061	1.07959e-18	7.04782e-17	TRUE	268.387	-0.39046	0.04042	0.352523	FALSE	430.386	1.19895	3.26977e-14	2.43767e-12
CYLC2	1539	ENSG00000155833	cylicin 2	0.244649	-0.0315838		0.719879	0.97964	FALSE	7.81053	0.115469	0.423093	0.987106	FALSE	28.5286	-2.08178	4.61701e-16	1.01387e-13	TRUE	7.81053	0.0927059	0.427908	0.989335
RWDD4P2	NA	ENSG00000175741	RWD domain containing 4 pseudogene 2	30.9864	-0.0337014		0.807415	0.97964	FALSE	15.1044	-2.07888	2.65327e-08	5.32529e-07	TRUE	28.9575	-0.0185006	0.855919	0.989671	FALSE	28.7585	-2.80843	4.33236e-17	4.09336e-15
ARC	23237	ENSG00000198576	activity regulated cytoskeleton associated protein	28.313	-0.0348911		0.908232	0.97964	FALSE	59.9697	1.00858	0.00154552	0.0121336	FALSE	18.6839	0.561199	0.0250041	0.251349	FALSE	50.4244	1.72832	1.77982e-08	5.82948e-07
SERTAD1	29950	ENSG00000197019	SERTA domain containing 1	429.593	-0.0352074		0.785549	0.97964	FALSE	980.559	1.27683	2.98825e-36	5.46223e-34	TRUE	442.76	-0.115984	0.385474	0.989671	FALSE	965.694	1.33705	3.86501e-32	9.86491e-30
HMMR	3161	ENSG00000072571	hyaluronan mediated motility receptor	4256.19	-0.0358292		0.73253	0.97964	FALSE	2008.96	0.0648217	0.432609	0.987106	FALSE	3241.85	0.839534	5.42236e-15	1.04734e-12	FALSE	1483.73	1.15017	2.29312e-38	7.66193e-36
TRO	7216	ENSG00000067445	trophinin	59.5989	-0.0364794		0.900721	0.97964	FALSE	19.0374	-1.03203	0.00375073	0.0264535	FALSE	93.0585	-0.530953	0.0385135	0.340402	FALSE	74.3776	-2.12173	1.56806e-10	7.18611e-09
CEP295	85459	ENSG00000166004	centrosomal protein 295	1228.24	-0.0375455		0.837427	0.97964	FALSE	1629.24	1.13286	0.000115683	0.00119188	TRUE	1258.1	-0.103958	0.40855	0.989671	FALSE	1744.17	0.960346	2.23169e-06	4.88527e-05
ARSE	415	ENSG00000157399	arylsulfatase E (chondrodysplasia punctata 1)	9.08406	-0.0389378		0.683556	0.97964	FALSE	7.66202	1.45744	5.04503e-05	0.000559146	TRUE	20.1827	-0.0525534	0.494007	0.989671	FALSE	7.98687	1.09669	0.000561387	0.00667193
LINC02310	NA	ENSG00000258808	long intergenic non-protein coding RNA 2310	2.89606	-0.0409637		0.850719	0.97964	FALSE	9.29595	0.896031	0.0165989	0.094313	FALSE	1.28764	0.135202	0.210757	0.936439	FALSE	7.7558	1.05182	0.000851171	0.00953779
ADCK5	203054	ENSG00000173137	aarF domain containing kinase 5	149.323	-0.042538		0.873484	0.97964	FALSE	161.876	-1.0322	2.41136e-08	4.88424e-07	TRUE	154.174	-0.09351	0.706491	0.989671	FALSE	159.969	-0.906836	0.000232744	0.00312885
PARD6B	84612	ENSG00000124171	par-6 family cell polarity regulator beta	553.126	-0.0443543		0.783365	0.97964	FALSE	1017.29	1.59538	5.25338e-38	1.0527e-35	TRUE	613.975	-0.306856	0.0246637	0.248881	FALSE	1104.25	1.16802	1.30788e-23	2.08999e-21
SYNE1	23345	ENSG00000131018	spectrin repeat containing nuclear envelope protein 1	771.089	-0.0468125		0.840672	0.97964	FALSE	872.441	0.43681	0.0116502	0.0700171	FALSE	602.623	0.599651	0.00350893	0.0567023	FALSE	695.802	1.35283	8.92019e-24	1.45068e-21
TMEM88	92162	ENSG00000167874	transmembrane protein 88	9.46963	-0.0485689		0.869898	0.97964	FALSE	46.2908	1.90076	5.14965e-08	9.81525e-07	TRUE	9.14619	-0.0027171	0.990791	0.997669	FALSE	44.3249	1.74781	1.84883e-07	5.05219e-06
RPS3AP6	NA	ENSG00000234797	ribosomal protein S3A pseudogene 6	10.1792	-0.0508512		0.594707	0.97964	FALSE	13.9425	-1.62891	7.96252e-06	0.000104399	TRUE	6.20308	-0.104051	0.44148	0.989671	FALSE	11.7167	-1.52598	2.66753e-06	5.73013e-05
DEUP1	159989	ENSG00000165325	deuterosome assembly protein 1	18.6347	-0.0520678		0.862333	0.97964	FALSE	15.9868	-0.238781	0.518858	0.987106	FALSE	20.7792	-0.169698	0.502058	0.989671	FALSE	29.1129	-1.07319	0.000897056	0.00998498
NRIP1	8204	ENSG00000180530	nuclear receptor interacting protein 1	3247.83	-0.0530357		0.533731	0.97964	FALSE	4304.85	1.08578	4.70329e-41	1.09467e-38	TRUE	2950.87	0.224845	0.00861926	0.113484	FALSE	4237.99	1.15384	4.50659e-49	2.43581e-46
ZNF564	163050	ENSG00000249709	zinc finger protein 564	107.224	-0.0557533		0.844748	0.97964	FALSE	153.421	1.25819	2.62807e-05	0.000308325	TRUE	102.178	0.0408872	0.839111	0.989671	FALSE	167.585	0.851152	0.00310427	0.02887
RBM15	64783	ENSG00000162775	RNA binding motif protein 15	482.742	-0.0576474		0.634728	0.97964	FALSE	718.467	1.05452	1.09411e-28	1.46423e-26	TRUE	498.946	-0.141739	0.254999	0.989671	FALSE	736.008	0.945807	1.84219e-21	2.49845e-19
SLC34A2	10568	ENSG00000157765	solute carrier family 34 member 2	10.8896	-0.0595218		0.828245	0.97964	FALSE	15.0923	1.27406	0.00065485	0.00562294	TRUE	7.74739	0.217766	0.322029	0.989671	FALSE	16.9361	0.82765	0.0138058	0.0986815
ARL14	80117	ENSG00000179674	ADP ribosylation factor like GTPase 14	7.47957	-0.0639394		0.824332	0.97964	FALSE	35.9536	2.49777	1.73796e-13	6.76269e-12	TRUE	6.17159	0.0897146	0.679522	0.989671	FALSE	36.6502	2.08979	4.67969e-11	2.2933e-09
RUNX1	861	ENSG00000159216	runt related transcription factor 1	2952.97	-0.0735802		0.521625	0.97964	FALSE	4277.36	0.715472	2.91415e-17	1.64705e-15	FALSE	2748.95	0.125593	0.262746	0.989671	FALSE	3803.03	1.16927	3.59018e-16	3.1796e-14
CASQ2	845	ENSG00000118729	calsequestrin 2	6.9288	-0.0753642		0.429287	0.97964	FALSE	28.0555	0.12314	0.56562	0.987106	FALSE	11.3559	-0.0545966	0.431601	0.989671	FALSE	20.576	2.09388	4.45832e-10	1.89216e-08
PIEZO2	63895	ENSG00000154864	piezo type mechanosensitive ion channel component 2	13.6952	-0.0755499		0.760049	0.97964	FALSE	19.6441	-0.575969	0.114772	0.446274	FALSE	29.5683	-0.440323	0.0445273	0.376594	FALSE	32.0935	-1.15869	0.000402614	0.00502127
AC120057.2	NA	ENSG00000262526		60.4478	-0.0762621		0.426863	0.97964	FALSE	107.49	-1.20907	0.000413587	0.00372726	TRUE	0	0	1	1	FALSE	85.855	-0.0940349	0.424065	0.989335
CU634019.1	102724843	ENSG00000277067	uncharacterized LOC102724843	158.675	-0.0768761		0.758922	0.97964	FALSE	147.228	1.27431	7.13821e-12	2.29599e-10	TRUE	143.872	0.143326	0.488	0.989671	FALSE	208.968	0.04279	0.803271	0.989335
AC009549.1	NA	ENSG00000270607		25.5698	-0.0770791		0.793485	0.97964	FALSE	29.4864	0.889829	0.00617961	0.0408039	FALSE	14.8676	0.823143	0.00108631	0.0217215	FALSE	24.5169	1.18626	0.000414669	0.00515587
LINC01578	NA	ENSG00000272888	long intergenic non-protein coding RNA 1578	1274.14	-0.0797593		0.374859	0.97964	FALSE	1744.28	1.17407	1.86395e-39	3.902e-37	TRUE	1389.07	-0.301057	0.00518787	0.0765564	FALSE	1801.66	1.02508	1.14769e-33	3.07898e-31
CAPS	828	ENSG00000105519	calcyphosine	90.5221	-0.0801565		0.786069	0.97964	FALSE	84.7485	-0.567408	0.0382936	0.188411	FALSE	116.57	-0.387287	0.132027	0.74347	FALSE	108	-1.0079	5.24312e-05	0.000847431
ATP8A1	10396	ENSG00000124406	ATPase phospholipid transporting 8A1	20.3555	-0.081166		0.780914	0.97964	FALSE	44.2661	-1.25949	0.000213856	0.00207338	TRUE	26.5872	-0.258925	0.275332	0.989671	FALSE	26.9037	-0.501682	0.119106	0.512373
BTG1	694	ENSG00000133639	BTG anti-proliferation factor 1	1156.33	-0.0854818		0.432857	0.97964	FALSE	1418.65	1.03666	3.78667e-14	1.59074e-12	TRUE	1282.31	-0.343646	0.00539911	0.0792614	FALSE	1561.54	0.658618	1.27878e-07	3.60984e-06
ADRA2C	152	ENSG00000184160	adrenoceptor alpha 2C	81.3707	-0.0894648		0.69605	0.97964	FALSE	82.61	-0.629176	0.00848833	0.053566	FALSE	114.195	-0.760797	0.000153232	0.00412631	FALSE	120.738	-1.29499	3.4043e-08	1.06941e-06
AC022167.2	NA	ENSG00000260276		86.5269	-0.0897054		0.69281	0.97964	FALSE	123.583	0.918892	4.57831e-05	0.000512881	FALSE	72.1247	0.339619	0.128277	0.730983	FALSE	117.86	1.08282	2.15195e-06	4.73609e-05
P3H2	55214	ENSG00000090530	prolyl 3-hydroxylase 2	862.19	-0.0907354		0.510234	0.97964	FALSE	807.168	-0.118896	0.371483	0.942235	FALSE	575.012	1.31118	2.91793e-27	1.51618e-24	TRUE	567.999	0.994805	1.76234e-07	4.84464e-06
CCNL1	57018	ENSG00000163660	cyclin L1	2678.31	-0.0919373		0.284983	0.922918	FALSE	4843.17	1.34457	3.95053e-103	4.11207e-100	TRUE	2683.09	-0.0937109	0.334328	0.989671	FALSE	4843.33	1.32715	8.0638e-45	3.57081e-42
AL606834.1	NA	ENSG00000269906		98.0895	-0.0971351		0.659959	0.97964	FALSE	146.171	1.09727	2.02346e-08	4.14561e-07	TRUE	97.2417	-0.0745447	0.718974	0.989671	FALSE	150.716	0.944504	2.31449e-06	5.05146e-05
SLC10A4	201780	ENSG00000145248	solute carrier family 10 member 4	23.0621	-0.0994274		0.742458	0.97964	FALSE	20.658	-0.393739	0.271316	0.799274	FALSE	28.6311	-0.362372	0.158895	0.819618	FALSE	36.3601	-1.2123	0.00010489	0.00155387
AC011503.2	NA	ENSG00000269397		46.9538	-0.101709		0.696164	0.97964	FALSE	73.7556	1.03253	2.09036e-05	0.000251299	TRUE	36.4589	0.398148	0.11207	0.676899	FALSE	72.8357	1.01199	8.46708e-05	0.00129258
LIMCH1	22998	ENSG00000064042	LIM and calponin homology domains 1	2995.11	-0.102918		0.321496	0.970455	FALSE	2509.38	0.0579234	0.468372	0.987106	FALSE	4200.97	-0.899281	1.31898e-19	4.02148e-17	FALSE	3877.53	-1.00441	1.01439e-33	2.76169e-31
MAP3K12	7786	ENSG00000139625	mitogen-activated protein kinase kinase kinase 12	668.036	-0.110742		0.704208	0.97964	FALSE	419.539	-0.225779	0.536057	0.987106	FALSE	695.807	-0.158521	0.527265	0.989671	FALSE	1077.39	-1.44848	7.31862e-06	0.000143844
DUSP5	1847	ENSG00000138166	dual specificity phosphatase 5	1091.37	-0.111979		0.412406	0.97964	FALSE	2458.73	1.10202	3.0263e-24	3.08156e-22	TRUE	1061.97	-0.0414282	0.7451	0.989671	FALSE	2345.46	1.32409	5.09462e-40	1.85394e-37
PTPN21	11099	ENSG00000070778	protein tyrosine phosphatase_ non-receptor type 21	802.818	-0.114059		0.404083	0.97964	FALSE	1086.26	0.883163	6.96855e-09	1.52171e-07	FALSE	635.953	0.55649	0.000169323	0.00446509	FALSE	987.061	1.30906	2.13305e-22	3.12344e-20
ERN1	2081	ENSG00000178607	endoplasmic reticulum to nucleus signaling 1	447.126	-0.116474		0.549943	0.97964	FALSE	657.974	0.509954	0.0377117	0.185973	FALSE	448.53	-0.11672	0.527505	0.989671	FALSE	546.675	1.20857	3.11485e-08	9.82689e-07
AP000692.2	NA	ENSG00000273199		8.75913	-0.11791		0.682706	0.97964	FALSE	49.6496	2.33643	4.87714e-13	1.82574e-11	TRUE	9.36851	-0.136798	0.551685	0.989671	FALSE	49.8326	1.96626	8.64138e-10	3.46731e-08
PPIEL	NA	ENSG00000243970	peptidylprolyl isomerase E like pseudogene	110.797	-0.12227		0.592689	0.97964	FALSE	111.32	0.0846827	0.716084	0.987106	FALSE	75.0165	0.876156	0.000135496	0.00370826	FALSE	74.8226	1.33876	1.92509e-06	4.28038e-05
DAB2	1601	ENSG00000153071	DAB2_ clathrin adaptor protein	363.989	-0.122609		0.525675	0.97964	FALSE	334.42	-0.214293	0.452487	0.987106	FALSE	233.658	1.00605	3.40471e-05	0.00112753	TRUE	190.123	1.56224	1.88612e-08	6.13475e-07
PDE6B	5158	ENSG00000133256	phosphodiesterase 6B	15.8606	-0.128288		0.670444	0.97964	FALSE	10.7152	-0.199173	0.594798	0.987106	FALSE	26.5025	-0.683339	0.00786211	0.105665	FALSE	25.8254	-1.18935	0.000374453	0.00471485
H19	NA	ENSG00000130600	H19_ imprinted maternally expressed transcript (non-protein coding)	41.6899	-0.128834		0.656709	0.97964	FALSE	37.9857	-0.209624	0.539523	0.987106	FALSE	26.1261	0.696664	0.00669346	0.0931061	FALSE	20.5027	1.132	0.000761943	0.00870244
REL	5966	ENSG00000162924	REL proto-oncogene_ NF-kB subunit	855.484	-0.136547		0.38447	0.97964	FALSE	1445.92	1.14127	2.28163e-22	2.03082e-20	TRUE	872.367	-0.186832	0.138102	0.764649	FALSE	1483.61	1.01493	1.47067e-16	1.3446e-14
TMEM74B	55321	ENSG00000125895	transmembrane protein 74B	45.087	-0.137952		0.644727	0.97964	FALSE	47.1973	-0.731792	0.0112169	0.0678483	FALSE	75.4196	-0.911086	0.000185529	0.00482689	FALSE	70.1755	-1.37449	1.60834e-07	4.45463e-06
CREB5	9586	ENSG00000146592	cAMP responsive element binding protein 5	313.192	-0.138848		0.437498	0.97964	FALSE	984.186	2.17655	2.99414e-47	8.76535e-45	TRUE	267.52	0.268603	0.141712	0.773576	FALSE	984.661	2.03224	9.29486e-23	1.40586e-20
RGMA	56963	ENSG00000182175	repulsive guidance molecule BMP co-receptor a	26.2245	-0.139272		0.630909	0.97964	FALSE	23.5535	-1.37156	0.000215927	0.00209184	TRUE	24.794	-0.0753218	0.745871	0.989671	FALSE	25.0752	-1.42179	1.93733e-05	0.000344984
SIRT1	23411	ENSG00000096717	sirtuin 1	1936.91	-0.139582		0.179797	0.719226	FALSE	2567.53	1.30857	3.4934e-47	1.00696e-44	TRUE	1857.13	-0.0259586	0.800452	0.989671	FALSE	2698.66	1.0674	2.28549e-28	5.00006e-26
ATF3	467	ENSG00000162772	activating transcription factor 3	101.71	-0.141821		0.545268	0.97964	FALSE	1492.19	4.57469	2.5653e-268	1.60212e-264	TRUE	93.2247	0.0427765	0.856205	0.989671	FALSE	1471.82	5.17247	7.04046e-308	2.58765e-303
C11orf91	100131378	ENSG00000205177	chromosome 11 open reading frame 91	7.52296	-0.142574		0.537917	0.97964	FALSE	9.62254	1.7129	3.72818e-06	5.2323e-05	TRUE	3.98773	0.141595	0.420087	0.989671	FALSE	13.1669	0.497085	0.127254	0.536117
SLCO5A1	81796	ENSG00000137571	solute carrier organic anion transporter family member 5A1	5.20943	-0.142888		0.579375	0.97964	FALSE	9.3657	-0.440997	0.224279	0.712823	FALSE	6.56512	-0.256218	0.240674	0.989407	FALSE	20.9721	-1.27711	0.000146991	0.00209887
AC022400.3	NA	ENSG00000242288		22.2192	-0.146023		0.588286	0.97964	FALSE	46.1016	1.38288	0.000148484	0.00149329	TRUE	15.2305	0.0267704	0.811486	0.989671	FALSE	46.0813	0.363175	0.158643	0.623147
TYW1B	441250	ENSG00000277149	tRNA-yW synthesizing protein 1 homolog B	39.2142	-0.14852		0.587505	0.97964	FALSE	66.3468	2.13133	1.27765e-15	6.14583e-14	TRUE	40.1984	-0.173478	0.484161	0.989671	FALSE	71.6123	1.55354	2.39862e-09	9.04194e-08
AC022239.1	NA	ENSG00000269954		201.669	-0.148704		0.478346	0.97964	FALSE	169.42	-0.169664	0.343329	0.904589	FALSE	131.13	1.10423	1.01788e-07	6.50809e-06	TRUE	120.317	0.856116	4.93157e-05	0.000801303
STEAP1	26872	ENSG00000164647	STEAP family member 1	289.01	-0.149154		0.453545	0.97964	FALSE	241.72	0.103401	0.556259	0.987106	FALSE	183.754	1.1606	5.49672e-08	3.63414e-06	TRUE	170.583	1.28688	9.5721e-09	3.26964e-07
SMG1P2	NA	ENSG00000205534	SMG1 pseudogene 2	112.139	-0.152304		0.494893	0.97964	FALSE	190.429	1.44444	1.00098e-10	2.79707e-09	TRUE	124.716	-0.341854	0.122037	0.709303	FALSE	184.739	0.247528	0.301455	0.898231
ABL2	27	ENSG00000143322	ABL proto-oncogene 2_ non-receptor tyrosine kinase	5235.91	-0.153164		0.255461	0.875084	FALSE	9768.19	1.67566	7.15582e-87	5.25771e-84	TRUE	5260.01	-0.165581	0.143257	0.778257	FALSE	10198.6	1.42391	1.18816e-56	8.56269e-54
ZNF583	147949	ENSG00000198440	zinc finger protein 583	199.542	-0.161488		0.557895	0.97964	FALSE	190.718	0.200661	0.53952	0.987106	FALSE	170.545	-0.044125	0.851136	0.989671	FALSE	144.541	1.08428	7.275e-05	0.00113155
LINC01136	NA	ENSG00000233791	long intergenic non-protein coding RNA 1136	10.8561	-0.162704		0.583368	0.97964	FALSE	21.5142	1.18149	0.000740966	0.00629033	TRUE	17.201	-0.430492	0.0692217	0.503595	FALSE	21.2217	1.00098	0.00276818	0.026097
CHAC1	79094	ENSG00000128965	ChaC glutathione specific gamma-glutamylcyclotransferase 1	201.513	-0.163516		0.43166	0.97964	FALSE	268.663	1.23797	1.24162e-09	3.0429e-08	TRUE	143.417	0.699081	0.00161275	0.0301559	FALSE	237.298	1.87957	3.79873e-19	4.15531e-17
IL6	3569	ENSG00000136244	interleukin 6	141.779	-0.164514		0.373853	0.97964	FALSE	230.97	0.801437	1.07224e-05	0.000136989	FALSE	128.806	0.075931	0.681313	0.989671	FALSE	218.964	1.00671	2.8336e-09	1.05947e-07
USP32P2	NA	ENSG00000233327	ubiquitin specific peptidase 32 pseudogene 2	112.896	-0.165195		0.481268	0.97964	FALSE	62.9583	-0.948952	0.00994968	0.0613114	FALSE	62.5712	0.301508	0.233868	0.977994	FALSE	68.432	-1.09857	0.000756137	0.00864688
AP001453.1	NA	ENSG00000256116		41.4232	-0.167195		0.547562	0.97964	FALSE	94.2453	0.364075	0.275228	0.806675	FALSE	40.7209	-0.15177	0.519444	0.989671	FALSE	71.4863	2.88466	3.88608e-21	5.11932e-19
PSRC1	84722	ENSG00000134222	proline and serine rich coiled-coil 1	1167.38	-0.167983		0.202671	0.771425	FALSE	373.874	-1.00815	3.78229e-12	1.2757e-10	TRUE	1143.64	-0.111163	0.401934	0.989671	FALSE	337.967	-0.789606	2.95296e-08	9.36438e-07
GSDMB	55876	ENSG00000073605	gasdermin B	275.054	-0.16985		0.422351	0.97964	FALSE	309.508	-1.0158	9.88087e-08	1.80877e-06	TRUE	298.518	-0.307643	0.162866	0.828825	FALSE	250.021	-0.545535	0.00915008	0.0704593
RIMBP3	85376	ENSG00000275793	RIMS binding protein 3	74.0015	-0.17471		0.460759	0.97964	FALSE	113.666	-1.31896	3.89086e-08	7.58576e-07	TRUE	69.1827	-0.0203707	0.926845	0.989671	FALSE	88.1893	-0.829061	0.000502609	0.00608261
HIST2H4A	8370	ENSG00000270882	histone cluster 2 H4 family member a	533.366	-0.174777		0.302721	0.944502	FALSE	840.359	1.39827	5.70261e-21	4.46113e-19	TRUE	576.666	-0.378261	0.00105565	0.0211772	FALSE	895.915	1.10808	7.32419e-22	1.01582e-19
ZNF697	90874	ENSG00000143067	zinc finger protein 697	133.375	-0.175199		0.353611	0.97964	FALSE	255.537	1.58958	2.57569e-20	1.89247e-18	TRUE	126.325	-0.0364213	0.844572	0.989671	FALSE	251.49	1.63046	4.77528e-18	4.91626e-16
NREP	9315	ENSG00000134986	neuronal regeneration related protein	226.016	-0.175982		0.384199	0.97964	FALSE	237.704	-0.418438	0.0528913	0.245017	FALSE	272.092	-0.589204	0.000328785	0.00795381	FALSE	345.793	-1.2083	5.78963e-13	3.65906e-11
NFKBIE	4794	ENSG00000146232	NFKB inhibitor epsilon	845.772	-0.179138		0.0772505	0.416181	FALSE	1550.6	0.753922	1.56652e-10	4.30428e-09	FALSE	783.735	0.0283085	0.780773	0.989671	FALSE	1449.33	1.01262	9.10136e-15	7.27198e-13
COX20P1	NA	ENSG00000213025	COX20_ cytochrome c oxidase assembly factor pseudogene 1	15.3399	-0.179616		0.548065	0.97964	FALSE	23.6283	0.403966	0.261767	0.782068	FALSE	9.63951	0.287581	0.217147	0.949645	FALSE	16.2237	1.79872	6.24917e-08	1.87649e-06
HIST2H3C	126961	ENSG00000203811	histone cluster 2 H3 family member c	161.481	-0.182521		0.315389	0.961163	FALSE	304.461	1.28937	8.16281e-16	3.99839e-14	TRUE	143.433	0.115115	0.527392	0.989671	FALSE	277.045	1.74225	1.54185e-19	1.733e-17
ADAM32	203102	ENSG00000197140	ADAM metallopeptidase domain 32	188.493	-0.182992		0.533902	0.97964	FALSE	106.746	-1.16884	0.00102157	0.00837646	TRUE	158.468	0.103627	0.686738	0.989671	FALSE	71.4685	-0.653155	0.0400922	0.230026
AC007191.1	NA	ENSG00000279407		109.312	-0.188384		0.367323	0.97964	FALSE	101.806	-0.273722	0.260361	0.779557	FALSE	162.456	-0.95598	4.83583e-07	2.61205e-05	FALSE	148.854	-1.06034	3.57453e-07	9.25851e-06
DOCK8	81704	ENSG00000107099	dedicator of cytokinesis 8	93.7154	-0.191993		0.525215	0.97964	FALSE	92.3415	-1.0034	0.000396472	0.00358526	TRUE	76.4977	0.123043	0.626123	0.989671	FALSE	79.2795	-0.625298	0.0425689	0.24089
BPTFP1	NA	ENSG00000263647	bromodomain PHD finger transcription factor pseudogene 1	82.6237	-0.193956		0.456932	0.97964	FALSE	134.297	1.08865	3.54825e-07	5.96234e-06	TRUE	77.5247	-0.0546884	0.82037	0.989671	FALSE	137.309	0.978265	3.60435e-06	7.52268e-05
ASNS	440	ENSG00000070669	asparagine synthetase (glutamine-hydrolyzing)	2956.29	-0.195001		0.0353847	0.235168	FALSE	3158.26	0.183517	0.0847404	0.35515	FALSE	2112.41	0.870674	9.85214e-21	3.30423e-18	FALSE	2403.44	1.16693	2.16853e-17	2.10853e-15
DZIP1	22873	ENSG00000134874	DAZ interacting zinc finger protein 1	40.3611	-0.19545		0.51799	0.97964	FALSE	77.5751	-1.1661	0.000595061	0.00515682	TRUE	50.6643	-0.423788	0.0987429	0.627824	FALSE	57.4738	-0.632654	0.0539392	0.289245
ZFPM2	23414	ENSG00000169946	zinc finger protein_ FOG family member 2	88.5948	-0.197625		0.395889	0.97964	FALSE	90.34	0.720882	0.00508944	0.0344307	FALSE	60.6882	0.585233	0.0204696	0.216814	FALSE	75.8786	1.24767	1.88243e-05	0.000336021
ZC3H12C	85463	ENSG00000149289	zinc finger CCCH-type containing 12C	898.574	-0.201554		0.0447827	0.280043	FALSE	1462.45	1.07633	1.47208e-32	2.30802e-30	TRUE	946.412	-0.332841	0.000609989	0.0133632	FALSE	1531.71	0.874785	6.06219e-21	7.76341e-19
KDM6B	23135	ENSG00000132510	lysine demethylase 6B	684.748	-0.203018		0.497705	0.97964	FALSE	4179.81	2.33311	1.44146e-45	3.88593e-43	TRUE	833.611	-0.744318	1.04378e-06	5.23195e-05	FALSE	4057.45	2.6852	1.13161e-130	2.77275e-127
LIF	3976	ENSG00000128342	LIF_ interleukin 6 family cytokine	1931.2	-0.203312		0.107423	0.520389	FALSE	3835.88	1.41017	5.60813e-69	3.00211e-66	TRUE	2030.03	-0.320928	0.0128996	0.153811	FALSE	4046.99	1.13938	7.36512e-39	2.52988e-36
AP005136.2	NA	ENSG00000266783		33.6634	-0.203814		0.488305	0.97964	FALSE	43.0484	1.02787	0.000899044	0.00747813	TRUE	27.0283	0.170988	0.503411	0.989671	FALSE	43.4972	0.966333	0.000883615	0.00985327
RPS20P22	NA	ENSG00000239218	ribosomal protein S20 pseudogene 22	21.1499	-0.206836		0.482173	0.97964	FALSE	63.1274	0.790243	0.0195067	0.108065	FALSE	14.5298	0.149291	0.519688	0.989671	FALSE	50.8459	1.87047	8.77939e-11	4.12631e-09
CCDC122	160857	ENSG00000151773	coiled-coil domain containing 122	207.919	-0.208713		0.359203	0.97964	FALSE	239.225	0.499486	0.0314526	0.160004	FALSE	202.592	-0.150486	0.448903	0.989671	FALSE	204.304	1.00664	5.11591e-05	0.000827962
SLC25A29	123096	ENSG00000197119	solute carrier family 25 member 29	857.549	-0.210339		0.0659739	0.371562	FALSE	975.698	-0.375423	4.35759e-05	0.000490206	FALSE	1217.61	-1.00179	4.37489e-21	1.5084e-18	TRUE	1408.39	-1.14953	3.49655e-14	2.59097e-12
AMBRA1	55626	ENSG00000110497	autophagy and beclin 1 regulator 1	403.622	-0.211839		0.356733	0.97964	FALSE	628.856	0.363757	0.0325162	0.164544	FALSE	387.266	-0.114915	0.567974	0.989671	FALSE	517.562	1.05466	1.84585e-09	7.02302e-08
CNTRL	11064	ENSG00000119397	centriolin	1458.99	-0.212729		0.106582	0.518044	FALSE	955.18	0.0713775	0.583031	0.987106	FALSE	1177.29	0.381886	0.00656361	0.0917215	FALSE	719.108	1.00062	1.10688e-07	3.17362e-06
SMG1P5	NA	ENSG00000183604	SMG1 pseudogene 5	313.62	-0.216307		0.204577	0.775526	FALSE	386.849	0.879265	1.19368e-09	2.93501e-08	FALSE	285.196	0.021142	0.923904	0.989671	FALSE	359.527	1.03511	3.98611e-05	0.000665934
TENT5B	115572	ENSG00000158246	terminal nucleotidyltransferase 5B	312.472	-0.216408		0.194505	0.753872	FALSE	793.348	1.3088	1.46926e-40	3.29678e-38	TRUE	300.406	-0.119347	0.42279	0.989671	FALSE	767.271	1.46754	4.38562e-39	1.52065e-36
ROBO1	6091	ENSG00000169855	roundabout guidance receptor 1	26.9131	-0.224025		0.451226	0.97964	FALSE	24.0217	-0.833059	0.025281	0.13424	FALSE	265.262	-3.45692	3.8602e-59	1.01722e-55	TRUE	261.759	-4.52448	3.54506e-84	4.20307e-81
ZSWIM4	65249	ENSG00000132003	zinc finger SWIM-type containing 4	345.661	-0.226164		0.243272	0.852469	FALSE	576.708	1.29896	1.54422e-15	7.36197e-14	TRUE	280.378	0.312847	0.0625149	0.470552	FALSE	537.432	1.65778	5.63793e-23	8.59819e-21
GABARAPL1	23710	ENSG00000139112	GABA type A receptor associated protein like 1	223.543	-0.226265		0.367124	0.97964	FALSE	280.423	-0.173722	0.354818	0.919308	FALSE	151.713	0.761963	0.000355648	0.00853648	FALSE	176.227	1.37941	1.78365e-11	9.36516e-10
NEDD4L	23327	ENSG00000049759	neural precursor cell expressed_ developmentally down-regulated 4-like_ E3 ubiquitin protein ligase	3908.49	-0.236151		0.000694387	0.00964891	FALSE	4569	0.455986	2.89888e-06	4.15223e-05	FALSE	2879.19	0.704994	1.41436e-19	4.27693e-17	FALSE	3839	1.13102	7.19739e-34	1.97413e-31
SLC49A3	84179	ENSG00000169026	solute carrier family 49 member 3	24.9707	-0.238036		0.430827	0.97964	FALSE	23.2749	-0.661381	0.073198	0.317499	FALSE	45.843	-0.915446	0.000368503	0.00878786	FALSE	45.4585	-1.61508	2.40425e-07	6.45006e-06
HIST2H4B	554313	ENSG00000270276	histone cluster 2 H4 family member b	162.121	-0.238313		0.331867	0.97964	FALSE	86.1357	-3.52916	9.87422e-22	8.31476e-20	TRUE	198.077	-0.600616	0.0059575	0.0855524	FALSE	137.779	-4.85536	8.73646e-58	6.55306e-55
GREB1	9687	ENSG00000196208	growth regulating estrogen receptor binding 1	29.7107	-0.251182		0.389972	0.97964	FALSE	44.1962	-0.737778	0.0416367	0.201943	FALSE	57.2663	-1.24755	1.13592e-07	7.17576e-06	TRUE	53.7641	-1.15694	9.67222e-05	0.0014504
IFITM2	10581	ENSG00000185201	interferon induced transmembrane protein 2	839.58	-0.251502		0.0196229	0.15014	FALSE	769.751	-0.661781	1.2514e-09	3.06086e-08	FALSE	551.101	1.10601	1.95618e-19	5.78372e-17	TRUE	441.412	0.978713	4.02727e-11	2.00025e-09
PTPRH	5794	ENSG00000080031	protein tyrosine phosphatase_ receptor type H	109.595	-0.253993		0.370261	0.97964	FALSE	153.993	0.593911	0.026805	0.140815	FALSE	74.6687	0.54791	0.0242229	0.245749	FALSE	133.412	1.03456	0.000188193	0.00259739
PDZD4	57595	ENSG00000067840	PDZ domain containing 4	74.5177	-0.262799		0.25726	0.878477	FALSE	118.217	-0.310651	0.206822	0.676505	FALSE	134.098	-1.31293	3.10063e-11	3.6663e-09	TRUE	198.321	-1.30857	4.01266e-09	1.46456e-07
CA2	760	ENSG00000104267	carbonic anhydrase 2	377.475	-0.267057		0.0829913	0.437482	FALSE	523.184	-0.595976	7.31253e-05	0.000785725	FALSE	467.766	-0.744454	7.77493e-08	5.05626e-06	FALSE	659.167	-1.07802	4.34925e-13	2.79462e-11
PEG10	23089	ENSG00000242265	paternally expressed 10	6156.66	-0.269214		0.00290108	0.0320436	FALSE	5472.8	-0.354038	0.000144153	0.0014555	FALSE	3320.19	2.23673	5.28771e-76	2.16749e-72	TRUE	2916.23	2.10507	9.84557e-51	5.74388e-48
AL354836.1	NA	ENSG00000226332		144.404	-0.26955		0.152307	0.648445	FALSE	137.047	-0.56224	0.00700545	0.0454403	FALSE	217.406	-1.09146	4.62787e-11	5.30221e-09	TRUE	194.079	-1.23772	2.80925e-10	1.22772e-08
LINC00937	NA	ENSG00000226091	long intergenic non-protein coding RNA 937	58.3636	-0.270081		0.360431	0.97964	FALSE	58.0068	-0.500675	0.181533	0.619434	FALSE	56.445	-0.254729	0.314458	0.989671	FALSE	80.5249	-1.14516	0.00022418	0.00302701
ERRFI1	54206	ENSG00000116285	ERBB receptor feedback inhibitor 1	6943.02	-0.273291		0.00140989	0.0174755	FALSE	11539.3	1.20646	1.22152e-46	3.46765e-44	TRUE	6212.3	0.0277562	0.752487	0.989671	FALSE	10982	1.4495	2.08269e-60	1.70105e-57
GPNMB	10457	ENSG00000136235	glycoprotein nmb	39.0458	-0.277076		0.358758	0.97964	FALSE	46.1354	-1.15171	0.000876628	0.00731441	TRUE	29.9991	0.0947427	0.712488	0.989671	FALSE	20.2668	0.126311	0.706687	0.989335
PIWIL4	143689	ENSG00000134627	piwi like RNA-mediated gene silencing 4	21.9828	-0.277376		0.352087	0.97964	FALSE	24.7072	1.19638	0.000992641	0.00817141	TRUE	25.1489	-0.350546	0.171604	0.849914	FALSE	33.1088	0.28348	0.398577	0.989335
GRIN2A	2903	ENSG00000183454	glutamate ionotropic receptor NMDA type subunit 2A	166.145	-0.29124		0.09675	0.485481	FALSE	226.888	-0.958954	0.00324635	0.0232996	FALSE	134.927	-0.191065	0.125099	0.719533	FALSE	14.722	-1.07158	0.000771069	0.00878236
CR2	1380	ENSG00000117322	complement C3d receptor 2	79.4861	-0.291656		0.120347	0.559484	FALSE	25.3281	1.06688	0.00438649	0.0302708	FALSE	8.87372	0.155612	0.493725	0.989671	FALSE	22.7079	1.36586	4.06335e-05	0.000676685
PLXNA3	55558	ENSG00000130827	plexin A3	722.97	-0.294231		0.102022	0.503274	FALSE	1050.24	-0.135817	0.353352	0.918057	FALSE	1086.66	-1.16804	2.24995e-19	6.48948e-17	TRUE	1111.73	-0.274372	0.0914372	0.426754
AL121845.3	NA	ENSG00000273154		119.029	-0.298827		0.295666	0.934593	FALSE	141.936	1.21337	9.5574e-05	0.00100094	TRUE	150.336	-0.614553	0.0138702	0.162393	FALSE	238.273	-0.237822	0.41655	0.989335
MAK	4117	ENSG00000111837	male germ cell associated kinase	6.49641	-0.302575		0.264019	0.891047	FALSE	16.717	0.729859	0.0482381	0.227454	FALSE	3.45767	0.0932113	0.614122	0.989671	FALSE	13.9628	1.14075	0.000697097	0.00806456
LAMA5	3911	ENSG00000130702	laminin subunit alpha 5	8677.97	-0.303645		0.0220433	0.163647	FALSE	8038.41	-0.134835	0.157582	0.558911	FALSE	12346.4	-1.04273	1.6623e-13	2.76241e-11	TRUE	11610.6	-0.997319	4.61071e-21	6.00929e-19
RET	5979	ENSG00000165731	ret proto-oncogene	7.43409	-0.304351		0.236063	0.838715	FALSE	13.863	-1.29184	0.000522299	0.00459211	TRUE	8.16057	-0.273773	0.177109	0.864064	FALSE	8.94238	-0.666628	0.0293357	0.180664
AASS	10157	ENSG00000008311	aminoadipate-semialdehyde synthase	26.0069	-0.304568		0.312941	0.958077	FALSE	35.3746	0.357902	0.251561	0.76396	FALSE	21.2507	-0.0561225	0.818224	0.989671	FALSE	26.0014	1.22677	0.000116801	0.00171179
HBEGF	1839	ENSG00000113070	heparin binding EGF like growth factor	1000.09	-0.304672		0.0560532	0.330095	FALSE	2216.88	1.00546	9.76168e-15	4.32376e-13	TRUE	899.57	-0.0393773	0.778261	0.989671	FALSE	2070.82	1.31109	5.92886e-25	1.04764e-22
CYTH4	27128	ENSG00000100055	cytohesin 4	12.1018	-0.305064		0.194862	0.754665	FALSE	28.5421	1.38291	0.000175853	0.00174255	TRUE	10.0743	-0.241852	0.217105	0.949645	FALSE	38.7038	0.34116	0.266904	0.84538
AC011890.1	NA	ENSG00000181511		6.11174	-0.305648		0.113604	0.538943	FALSE	6.85592	1.26611	0.000300218	0.00280403	TRUE	3.72971	-0.164718	0.217764	0.950967	FALSE	9.12292	0.481281	0.121862	0.519656
FOS	2353	ENSG00000170345	Fos proto-oncogene_ AP-1 transcription factor subunit	87.3111	-0.306569		0.285254	0.923262	FALSE	177.123	2.39823	1.44216e-15	6.91059e-14	TRUE	73.1707	0.00387253	0.987805	0.997048	FALSE	210.071	1.22534	1.373e-05	0.000253203
TDRD6	221400	ENSG00000180113	tudor domain containing 6	10.7712	-0.307516		0.232522	0.83289	FALSE	16.2945	0.573529	0.116728	0.451398	FALSE	5.47734	0.0320103	0.84947	0.989671	FALSE	12.265	1.03972	0.00067279	0.0078104
APOBEC3B	9582	ENSG00000179750	apolipoprotein B mRNA editing enzyme catalytic subunit 3B	278.287	-0.312654		0.0538001	0.320809	FALSE	320.409	0.0240292	0.86815	0.987461	FALSE	204.032	0.520151	0.00269267	0.0457147	FALSE	233.823	1.07836	7.51104e-10	3.03697e-08
XDH	7498	ENSG00000158125	xanthine dehydrogenase	70.0009	-0.315771		0.296209	0.935388	FALSE	122.902	1.37944	3.16281e-10	8.40343e-09	TRUE	58.1101	-0.0620228	0.809466	0.989671	FALSE	148.589	0.463524	0.137167	0.565881
EEF1A2	1917	ENSG00000101210	eukaryotic translation elongation factor 1 alpha 2	8726.12	-0.317127		9.27713e-05	0.0016677	FALSE	8545.26	-0.53021	9.56005e-18	5.71346e-16	FALSE	10851.5	-0.823846	2.06011e-22	7.60015e-20	FALSE	10641.8	-1.02427	4.19558e-53	2.70534e-50
TMEM56	148534	ENSG00000152078	transmembrane protein 56	2712.22	-0.318141		0.00743924	0.0698756	FALSE	2107.07	-0.954133	5.81954e-09	1.28276e-07	FALSE	3281.97	-0.731816	1.08801e-07	6.89672e-06	FALSE	2403.67	-1.20779	1.06751e-14	8.49071e-13
TRPS1	7227	ENSG00000104447	transcriptional repressor GATA binding 1	36.1377	-0.319729		0.291138	0.929363	FALSE	38.1469	-1.51056	1.96066e-05	0.000237316	TRUE	35.6297	-0.223063	0.374268	0.989671	FALSE	22.1524	-0.823583	0.010892	0.0813333
NCF2	4688	ENSG00000116701	neutrophil cytosolic factor 2	19.3962	-0.320176		0.284768	0.922744	FALSE	25.1112	-1.4321	4.81257e-05	0.000536557	TRUE	33.2462	-0.705245	0.00505523	0.0750795	FALSE	29.3229	-1.34967	5.06691e-05	0.000821478
SULT4A1	25830	ENSG00000130540	sulfotransferase family 4A member 1	56.2901	-0.32031		0.221295	0.809488	FALSE	53.9285	-0.166158	0.54074	0.987106	FALSE	24.0917	1.71454	1.29623e-11	1.67791e-09	TRUE	25.4752	2.45757	1.94838e-13	1.33354e-11
CCNI2	645121	ENSG00000205089	cyclin I family member 2	42.9291	-0.323523		0.249072	0.863614	FALSE	59.6075	-0.422478	0.221133	0.706057	FALSE	68.1593	-1.09349	1.23771e-06	6.08444e-05	TRUE	82.2046	-1.02351	0.000223547	0.0030229
AC134878.1	NA	ENSG00000274231		19.8641	-0.332054		0.273171	0.902853	FALSE	21.933	0.345649	0.341093	0.901251	FALSE	9.32312	0.298855	0.107262	0.659738	FALSE	13.0854	1.5088	3.54659e-06	7.42319e-05
NLRP12	91662	ENSG00000142405	NLR family pyrin domain containing 12	254.592	-0.334871		0.0530479	0.317768	FALSE	276.048	-0.519192	0.00340668	0.0243152	FALSE	329.701	-0.892507	3.291e-10	3.29029e-08	FALSE	358.869	-1.07169	1.99308e-11	1.03612e-09
MSI1	4440	ENSG00000135097	musashi RNA binding protein 1	111.51	-0.338093		0.121045	0.561513	FALSE	129.074	-0.414705	0.0850545	0.355949	FALSE	159.629	-1.03587	9.74018e-09	7.64542e-07	TRUE	198.374	-1.24139	2.06559e-08	6.67709e-07
SLC6A17	388662	ENSG00000197106	solute carrier family 6 member 17	251.964	-0.340484		0.155285	0.656424	FALSE	239.383	-0.61727	0.000149361	0.0015005	FALSE	278.533	-0.535512	0.00884889	0.115417	FALSE	344.075	-1.31531	7.30921e-13	4.56099e-11
MIR100HG	NA	ENSG00000255248	mir-100-let-7a-2-mir-125b-1 cluster host gene	266.235	-0.340665		0.0663467	0.373032	FALSE	476.314	1.12026	3.96714e-11	1.16411e-09	TRUE	223.618	0.0919234	0.595852	0.989671	FALSE	479.084	1.03733	4.829e-07	1.21463e-05
SLCO1B7	338821	ENSG00000205754	solute carrier organic anion transporter family member 1B7 (putative)	27.2918	-0.341256		0.248354	0.862592	FALSE	32.8708	1.42255	7.49052e-06	9.88327e-05	TRUE	25.0631	-0.179072	0.486164	0.989671	FALSE	34.969	1.04433	0.000634649	0.00744285
ARRDC4	91947	ENSG00000140450	arrestin domain containing 4	193.17	-0.341553		0.055275	0.326897	FALSE	424.819	1.5153	2.4894e-18	1.55731e-16	TRUE	219.287	-0.604668	0.000281156	0.00694736	FALSE	443.395	1.29132	1.75821e-16	1.59523e-14
KIFC2	90990	ENSG00000167702	kinesin family member C2	1035.16	-0.350004		0.0372924	0.244441	FALSE	1183.93	-0.681181	1.84819e-08	3.81572e-07	FALSE	1222.5	-0.696319	1.4301e-05	0.000516741	FALSE	1529.93	-1.19307	8.70582e-16	7.52879e-14
CACNA1B	774	ENSG00000148408	calcium voltage-gated channel subunit alpha1 B	160.064	-0.352415		0.235974	0.838708	FALSE	174.024	-1.27229	1.00583e-06	1.56522e-05	TRUE	191.373	-0.662319	0.00626781	0.0886626	FALSE	216.443	-1.481	8.68263e-08	2.54078e-06
LINC00933	NA	ENSG00000259728	long intergenic non-protein coding RNA 933	10.8733	-0.356014		0.216501	0.800404	FALSE	24.3365	-0.874583	0.0163378	0.0931399	FALSE	27.6809	-0.549375	0.0108339	0.134393	FALSE	44.2013	-1.7629	1.40221e-07	3.9341e-06
NABP1	64859	ENSG00000173559	nucleic acid binding protein 1	2741.95	-0.356622		0.000230117	0.00371402	FALSE	5411.64	1.18603	7.34106e-40	1.57191e-37	TRUE	2573.24	-0.186777	0.11791	0.695435	FALSE	5231.59	1.3493	2.03529e-54	1.38528e-51
SKIDA1	387640	ENSG00000180592	SKI/DACH domain containing 1	71.0833	-0.357178		0.184556	0.731176	FALSE	65.3953	-1.02837	0.000131975	0.00134495	TRUE	45.1651	0.559635	0.0245155	0.247924	FALSE	54.314	-0.554493	0.0740181	0.367978
RBP7	116362	ENSG00000162444	retinol binding protein 7	477.811	-0.358896		0.0115125	0.098995	FALSE	473.36	-0.787655	5.14192e-09	1.14553e-07	FALSE	605.594	-0.881835	2.11514e-12	3.02449e-10	FALSE	589.828	-1.24203	1.10784e-24	1.91163e-22
UBE2QL1	134111	ENSG00000215218	ubiquitin conjugating enzyme E2 Q family like 1	2.4441	-0.359646		0.0734032	0.400923	FALSE	1.64384	-0.311621	0.216182	0.695227	FALSE	7.26261	-0.738091	0.000528445	0.0118331	FALSE	10.1923	-1.48259	6.1058e-06	0.000121831
TMEM25	84866	ENSG00000149582	transmembrane protein 25	247.72	-0.359689		0.082696	0.436427	FALSE	325.078	-1.2735	7.63453e-10	1.92517e-08	TRUE	262.688	-0.462383	0.0180055	0.196963	FALSE	268.173	-0.875727	4.31703e-05	0.000712364
FO681492.1	102724488	ENSG00000277758	synaptotagmin-15	9.89521	-0.364287		0.106512	0.517771	FALSE	10.6963	-1.42628	0.000109472	0.00113318	TRUE	5.75834	-0.209397	0.25051	0.989671	FALSE	3.45905	-0.253433	0.2352	0.791576
DEPDC7	91614	ENSG00000121690	DEP domain containing 7	252.193	-0.364295		0.0210174	0.157947	FALSE	221.368	-1.01427	2.27922e-10	6.1488e-09	TRUE	242.482	-0.267287	0.0919933	0.604261	FALSE	185.636	-0.625756	0.000338249	0.00431217
ARG2	384	ENSG00000081181	arginase 2	24.5598	-0.367094		0.202859	0.771722	FALSE	42.1476	0.780098	0.0164362	0.093587	FALSE	11.9153	0.196214	0.347151	0.989671	FALSE	35.1507	1.39477	8.20971e-06	0.00015982
MMP16	4325	ENSG00000156103	matrix metallopeptidase 16	17.959	-0.370854		0.19332	0.751548	FALSE	16.2787	-1.3987	0.000107091	0.00111161	TRUE	7.12558	0.323265	0.109181	0.66734	FALSE	1.98625	-0.234055	0.282961	0.871018
ZNF469	84627	ENSG00000225614	zinc finger protein 469	5.65411	-0.372067		0.145562	0.631829	FALSE	10.216	-0.635034	0.0901727	0.372206	FALSE	13.76	-0.992447	5.62463e-05	0.00174814	FALSE	22.6423	-1.50544	5.96333e-06	0.000119182
ATP8A2	51761	ENSG00000132932	ATPase phospholipid transporting 8A2	6.57987	-0.381026		0.160588	0.67115	FALSE	14.9604	1.24229	0.000845499	0.00708781	TRUE	6.69053	-0.27086	0.181733	0.873097	FALSE	19.3181	0.456769	0.16437	0.637801
GADD45B	4616	ENSG00000099860	growth arrest and DNA damage inducible beta	2946.79	-0.382582		2.10773e-05	0.00045967	FALSE	6530.8	1.82162	3.45557e-92	2.81494e-89	TRUE	2998	-0.420274	6.03111e-06	0.000243169	FALSE	6653.57	1.67405	2.52542e-46	1.18999e-43
BX255923.2	NA	ENSG00000276462		13.0392	-0.383036		0.19048	0.744923	FALSE	23.0259	0.385348	0.26463	0.786938	FALSE	8.44632	0.00148909	0.992436	0.997674	FALSE	16.7316	1.17263	0.000448183	0.00550965
FNDC10	643988	ENSG00000228594	fibronectin type III domain containing 10	534.329	-0.383619		0.00880746	0.0800849	FALSE	518.46	-0.795884	2.24307e-11	6.80587e-10	FALSE	638.439	-0.777742	1.92619e-09	1.6681e-07	FALSE	631.444	-1.20427	1.04224e-26	2.05948e-24
CCDC17	149483	ENSG00000159588	coiled-coil domain containing 17	76.7968	-0.384456		0.204537	0.775456	FALSE	53.4372	-0.67638	0.0618444	0.277903	FALSE	84.8562	-0.4368	0.0875602	0.586717	FALSE	105.399	-1.57646	5.80808e-07	1.43269e-05
FOSL2	2355	ENSG00000075426	FOS like 2_ AP-1 transcription factor subunit	6410.35	-0.38662		6.30304e-05	0.00118771	FALSE	10604.6	1.02277	2.96116e-28	3.86622e-26	TRUE	6325.37	-0.351574	8.24616e-05	0.00243374	FALSE	10389.7	1.1057	4.2747e-29	9.75852e-27
NES	10763	ENSG00000132688	nestin	410.238	-0.397794		0.00233282	0.0267317	FALSE	476.655	-0.620867	4.41518e-08	8.52813e-07	FALSE	534.241	-0.957815	1.42633e-12	2.08811e-10	FALSE	633.605	-1.21756	1.79488e-23	2.83129e-21
CYP24A1	1591	ENSG00000019186	cytochrome P450 family 24 subfamily A member 1	1714.96	-0.402729		0.00311699	0.0340394	FALSE	1579.56	-0.59486	1.77924e-09	4.2439e-08	FALSE	985.302	1.45071	3.10928e-38	2.60699e-35	TRUE	1006.69	0.694973	1.40401e-08	4.66573e-07
FEZ1	9638	ENSG00000149557	fasciculation and elongation protein zeta 1	51.844	-0.407126		0.116171	0.546287	FALSE	55.0577	-1.07204	0.000168676	0.00167878	TRUE	35.3603	0.354263	0.153418	0.806229	FALSE	32.7341	-0.0518401	0.866755	0.989335
KLF10	7071	ENSG00000155090	Kruppel like factor 10	2503.14	-0.408712		0.000122606	0.00213	FALSE	4779.71	1.58605	4.98556e-91	3.97487e-88	TRUE	2597.59	-0.489382	1.02281e-05	0.000387029	FALSE	4981.72	1.33516	6.58096e-32	1.65669e-29
AC022098.1	NA	ENSG00000267169		64.9425	-0.40999		0.108546	0.523148	FALSE	93.3678	0.120989	0.622037	0.987106	FALSE	59.4144	-0.127086	0.617236	0.989671	FALSE	64.3209	1.16278	0.000179409	0.00250057
WNK3	65267	ENSG00000196632	WNK lysine deficient protein kinase 3	73.617	-0.410967		0.157076	0.661788	FALSE	95.5197	-1.04153	0.000104004	0.00108257	TRUE	58.5452	-0.0305945	0.893976	0.989671	FALSE	94.3664	-0.886644	0.00270684	0.0256212
RRAD	6236	ENSG00000166592	RRAD_ Ras related glycolysis inhibitor and calcium channel regulator	34.9541	-0.417951		0.16458	0.681591	FALSE	229.973	2.01407	2.73805e-19	1.86207e-17	TRUE	28.2332	-0.158575	0.515013	0.989671	FALSE	202.215	3.35163	6.87531e-47	3.4148e-44
LINC01347	NA	ENSG00000214837	long intergenic non-protein coding RNA 1347	67.1889	-0.423795		0.111748	0.533208	FALSE	87.6415	1.08817	2.78917e-05	0.00032529	TRUE	53.7133	0.0121423	0.961629	0.992369	FALSE	90.4255	0.878824	0.0015373	0.0158048
KCNIP2	30819	ENSG00000120049	potassium voltage-gated channel interacting protein 2	52.4408	-0.436711		0.133334	0.597536	FALSE	62.7239	-1.13646	0.000285506	0.00268604	TRUE	59.3422	-0.566517	0.0253816	0.253486	FALSE	52.4953	-0.757343	0.0154582	0.108075
AL157871.6	NA	ENSG00000259052		29.5922	-0.437208		0.129065	0.585946	FALSE	29.8389	-0.82251	0.0163987	0.0934164	FALSE	30.6681	-0.4311	0.0897372	0.595001	FALSE	34.4857	-1.05653	0.000452114	0.00555195
DAAM2	23500	ENSG00000146122	dishevelled associated activator of morphogenesis 2	15.3043	-0.439622		0.145049	0.630502	FALSE	13.4566	-0.406074	0.275312	0.806785	FALSE	32.5962	-0.834199	0.000773979	0.0162977	FALSE	24.7485	-1.1909	0.000271954	0.00357744
CDK6	1021	ENSG00000105810	cyclin dependent kinase 6	1592.46	-0.454634		0.000691881	0.009625	FALSE	1780.87	-0.0162388	0.852867	0.987106	FALSE	808.529	1.85151	1.23908e-22	4.71258e-20	TRUE	1032.1	2.40365	4.49306e-44	1.89814e-41
STK31	56164	ENSG00000196335	serine/threonine kinase 31	164.389	-0.460112		0.03633	0.239629	FALSE	177.227	-0.350092	0.159651	0.564008	FALSE	92.6001	1.09126	1.49837e-07	9.1116e-06	TRUE	112.185	0.886176	0.000858631	0.00961258
EDN1	1906	ENSG00000078401	endothelin 1	308.804	-0.461866		0.012588	0.106058	FALSE	838.059	1.95672	6.61665e-27	7.82142e-25	TRUE	350.265	-0.746068	2.86361e-07	1.64044e-05	FALSE	855.596	1.79135	7.28438e-24	1.19237e-21
AFDN-DT	NA	ENSG00000198221	AFDN divergent transcript	29.1704	-0.463042		0.106605	0.518088	FALSE	49.2457	-0.81882	0.0279454	0.145663	FALSE	58.8151	-1.12333	1.13003e-05	0.000420677	TRUE	27.1323	-0.0497543	0.877889	0.989335
AC027020.2	NA	ENSG00000270127		31.1733	-0.465628		0.0995897	0.49493	FALSE	45.0045	-1.07396	0.000266594	0.00252651	TRUE	33.3737	-0.497194	0.0485976	0.399747	FALSE	38.4762	-0.752974	0.00947948	0.0726154
CRISPLD1	83690	ENSG00000121005	cysteine rich secretory protein LCCL domain containing 1	120.269	-0.466453		0.0919134	0.468835	FALSE	108.374	-0.690392	0.0121239	0.0722728	FALSE	106.534	-0.253865	0.287114	0.989671	FALSE	137.666	-1.10541	1.2225e-05	0.000228196
MYC	4609	ENSG00000136997	MYC proto-oncogene_ bHLH transcription factor	2525.59	-0.47		2.67843e-09	1.39926e-07	FALSE	5163.03	1.53951	1.5993e-103	1.71225e-100	TRUE	2218.37	-0.13807	0.0720814	0.516479	FALSE	4886.22	1.87509	2.88098e-155	1.51268e-151
ALPK3	57538	ENSG00000136383	alpha kinase 3	15.8531	-0.470418		0.120452	0.559754	FALSE	17.0163	-0.528773	0.13916	0.51214	FALSE	36.0565	-0.856817	0.000549865	0.0122185	FALSE	76.2403	-1.85565	2.77355e-08	8.83354e-07
PMEPA1	56937	ENSG00000124225	prostate transmembrane protein_ androgen induced 1	2988.36	-0.47188		0.000121416	0.00211334	FALSE	2827.65	-0.375781	7.54322e-05	0.000807599	FALSE	4044.8	-1.08038	1.3482e-14	2.47451e-12	TRUE	3958.97	-1.12638	3.19685e-28	6.79174e-26
AATK	9625	ENSG00000181409	apoptosis associated tyrosine kinase	9.74193	-0.472147		0.0881006	0.455973	FALSE	24.9416	-0.278706	0.456411	0.987106	FALSE	3.49835	0.161045	0.391507	0.989671	FALSE	10.9735	1.19272	0.000273727	0.00359691
ZNF251	90987	ENSG00000198169	zinc finger protein 251	319.989	-0.474451		0.0105924	0.092678	FALSE	331.913	-1.05646	5.05221e-08	9.65408e-07	TRUE	268.109	-0.0574819	0.774421	0.989671	FALSE	289.415	-0.775171	1.677e-05	0.000303478
PITX2	5308	ENSG00000164093	paired like homeodomain 2	50.2554	-0.481715		0.0856305	0.447413	FALSE	68.9365	-0.427982	0.189763	0.638656	FALSE	76.2591	-1.14617	5.2636e-07	2.80614e-05	TRUE	111.401	-1.21591	2.10065e-05	0.000372442
TUBB4A	10382	ENSG00000104833	tubulin beta 4A class IVa	408.341	-0.489732		0.00373038	0.039391	FALSE	385.797	-1.43527	1.9062e-16	1.00181e-14	TRUE	283.803	0.432018	0.0194344	0.208422	FALSE	243.524	-0.45392	0.0564988	0.299604
SYT5	6861	ENSG00000129990	synaptotagmin 5	11.0291	-0.49129		0.0928534	0.472579	FALSE	27.1577	0.160201	0.63589	0.987106	FALSE	19.061	-0.812217	0.00102367	0.0205917	FALSE	17.4116	1.2183	0.000282996	0.00370151
TSC22D2	9819	ENSG00000196428	TSC22 domain family member 2	1662.99	-0.49275		3.02695e-08	1.28666e-06	FALSE	3165.96	1.346	2.59651e-48	7.84648e-46	TRUE	1688.28	-0.52591	5.41815e-10	5.1784e-08	FALSE	3284.21	1.17389	9.35293e-63	7.99437e-60
CALML4	91860	ENSG00000129007	calmodulin like 4	199.159	-0.493837		0.00622824	0.0604488	FALSE	184.86	-0.798671	0.00182797	0.0140681	FALSE	207.915	-0.532471	0.0071028	0.0975492	FALSE	240.683	-1.25219	1.59932e-07	4.43967e-06
NME1-NME2	654364	ENSG00000011052	NME1-NME2 readthrough	40.7707	-0.501212		0.0980312	0.490421	FALSE	60.2944	-1.20385	4.32202e-06	5.99833e-05	TRUE	34.3869	-0.239236	0.342972	0.989671	FALSE	35.2449	-0.103657	0.751992	0.989335
ZCCHC18	644353	ENSG00000166707	zinc finger CCHC-type containing 18	11.1843	-0.51078		0.0460511	0.285685	FALSE	31.8572	1.32392	0.000287164	0.00269893	TRUE	2.89339	0.0505854	0.735043	0.989671	FALSE	32.2777	1.10935	0.00055775	0.00664276
FAM20C	56975	ENSG00000177706	FAM20C_ golgi associated secretory pathway kinase	880.561	-0.511186		0.000639626	0.0090107	FALSE	932.869	-0.595416	3.40137e-09	7.81939e-08	FALSE	901.148	-0.550793	0.000159064	0.00425539	FALSE	1140.32	-1.02667	3.36941e-19	3.7189e-17
AMN	81693	ENSG00000166126	amnion associated transmembrane protein	46.7225	-0.512625		0.0752807	0.408746	FALSE	50.5292	-0.0669536	0.852312	0.987106	FALSE	78.4792	-1.25467	1.35138e-07	8.40727e-06	TRUE	59.2728	-0.314374	0.336694	0.948774
MECOM	2122	ENSG00000085276	MDS1 and EVI1 complex locus	401.159	-0.5154		0.000674045	0.00942687	FALSE	353.742	-0.0243355	0.885029	0.987461	FALSE	225.164	1.22848	6.8922e-15	1.30577e-12	TRUE	225.434	1.63948	6.03529e-18	6.16169e-16
DUSP10	11221	ENSG00000143507	dual specificity phosphatase 10	136.064	-0.526892		0.00764551	0.0714112	FALSE	185.397	1.42043	2.23042e-14	9.51916e-13	TRUE	107.396	0.0164846	0.93386	0.989716	FALSE	170.844	1.82	9.12258e-18	9.18606e-16
PCDHB8	56128	ENSG00000120322	protocadherin beta 8	13.014	-0.534574		0.0742834	0.404467	FALSE	16.0474	-0.504192	0.1735	0.599427	FALSE	21.2682	-0.928837	0.000279288	0.00691046	FALSE	25.5763	-1.17537	0.000239001	0.00320242
AP005264.1	NA	ENSG00000267069		9.76044	-0.537922		0.0602945	0.348172	FALSE	12.2681	-1.22248	0.00110099	0.00893282	TRUE	4.59928	0.0157344	0.936358	0.989716	FALSE	3.82562	-0.102777	0.720356	0.989335
PLAC8	51316	ENSG00000145287	placenta specific 8	56.0033	-0.541218		0.0721059	0.395602	FALSE	49.4598	-1.22162	0.000438901	0.00392705	TRUE	26.9445	0.532768	0.0373307	0.332498	FALSE	17.1862	0.400369	0.233439	0.78877
PDGFA	5154	ENSG00000197461	platelet derived growth factor subunit A	135.889	-0.543419		0.00493693	0.0499487	FALSE	170.67	-0.730651	0.000641544	0.00552134	FALSE	178.392	-1.03542	1.43004e-08	1.07012e-06	TRUE	194.233	-0.991238	1.1555e-07	3.29219e-06
CCNG2	901	ENSG00000138764	cyclin G2	233.044	-0.551066		0.0106873	0.0933641	FALSE	146.193	-1.32164	4.50717e-09	1.0162e-07	TRUE	186.219	-0.0579194	0.747409	0.989671	FALSE	110.454	-0.709155	0.00743252	0.0592956
RASD1	51655	ENSG00000108551	ras related dexamethasone induced 1	37.0353	-0.552531		0.0451984	0.281874	FALSE	36.7303	-0.512075	0.109663	0.432192	FALSE	51.8571	-1.00991	2.54228e-05	0.000870034	TRUE	49.0741	-0.973329	0.000832222	0.00936432
SMG1P3	NA	ENSG00000180747	SMG1 pseudogene 3	360.51	-0.553937		0.023388	0.171652	FALSE	484.793	1.085	5.07765e-08	9.69774e-07	TRUE	307.95	-0.261181	0.149185	0.794073	FALSE	451.214	1.41864	1.0696e-14	8.49071e-13
SLC3A2	6520	ENSG00000168003	solute carrier family 3 member 2	5784.91	-0.554129		1.3677e-08	6.20127e-07	FALSE	7155.06	0.292191	2.22957e-05	0.000265986	FALSE	4146.24	0.343264	0.000877145	0.0181501	FALSE	5677.57	1.1624	2.23568e-40	8.21702e-38
DMRTA2	63950	ENSG00000142700	DMRT like family A2	15.6889	-0.55989		0.0645938	0.365471	FALSE	18.2374	-0.815904	0.0225254	0.122046	FALSE	16.0332	-0.472531	0.0621054	0.468451	FALSE	25.1499	-1.22739	0.000116969	0.00171347
AC004865.2	NA	ENSG00000239636		11.9762	-0.561142		0.0369492	0.242911	FALSE	14.8882	-1.45459	8.74486e-05	0.000921765	TRUE	4.4026	-0.0152694	0.915805	0.989671	FALSE	1.33338	0.0681652	0.744658	0.989335
MINCR	NA	ENSG00000253716	MYC-induced long non-coding RNA	154.193	-0.567101		0.00233643	0.026749	FALSE	147.051	-1.0034	7.12782e-07	1.1356e-05	TRUE	123.138	-0.047803	0.812091	0.989671	FALSE	109.814	-0.360002	0.109157	0.482829
NANOS1	340719	ENSG00000188613	nanos C2HC-type zinc finger 1	247.167	-0.571517		0.000193092	0.00316867	FALSE	285.027	-1.12467	2.22584e-13	8.59861e-12	TRUE	217.355	-0.26459	0.105144	0.65105	FALSE	264.893	-0.972819	2.94193e-11	1.49142e-09
NPTX1	4884	ENSG00000171246	neuronal pentraxin 1	752.735	-0.57219		0.00590349	0.057909	FALSE	723.665	-0.502285	0.00718448	0.0464568	FALSE	924.537	-0.942332	4.9421e-07	2.66166e-05	FALSE	924.333	-1.00863	2.18295e-08	7.02559e-07
MAP10	54627	ENSG00000212916	microtubule associated protein 10	58.871	-0.572531		0.0240265	0.175436	FALSE	55.832	-1.03753	0.000142581	0.00144089	TRUE	54.9213	-0.405186	0.0822769	0.563865	FALSE	54.6414	-0.900787	0.00161396	0.0164502
HOXA13	3209	ENSG00000106031	homeobox A13	129.758	-0.577395		0.00352303	0.0376453	FALSE	159.36	-1.08357	4.83468e-09	1.08417e-07	TRUE	153.655	-0.8746	2.99545e-06	0.000132187	FALSE	183.924	-1.32142	8.6499e-12	4.79515e-10
LRRC37A6P	NA	ENSG00000230445	leucine rich repeat containing 37 member A6_ pseudogene	100.976	-0.584816		0.00872012	0.079448	FALSE	61.2864	-1.25811	5.52225e-06	7.48932e-05	TRUE	73.9394	0.0948837	0.668913	0.989671	FALSE	35.226	-0.205008	0.488198	0.989335
MYOSLID	NA	ENSG00000229647	myocardin-induced smooth muscle lncRNA_ inducer of differentiation	10.9754	-0.585973		0.0507434	0.306917	FALSE	11.5568	-0.655527	0.0776671	0.332231	FALSE	13.4378	-0.625695	0.0117116	0.142973	FALSE	19.4911	-1.25355	0.000149152	0.0021256
NR4A3	8013	ENSG00000119508	nuclear receptor subfamily 4 group A member 3	144.097	-0.586571		0.00724601	0.0684062	FALSE	267.691	0.914443	1.78583e-06	2.65656e-05	FALSE	137.668	-0.451282	0.0387401	0.341343	FALSE	257.539	1.06489	3.04719e-09	1.13128e-07
RHOB	388	ENSG00000143878	ras homolog family member B	923.891	-0.589275		1.50652e-06	4.43693e-05	FALSE	1724.88	0.3979	1.24412e-07	2.2381e-06	FALSE	1229.39	-1.19504	6.01693e-32	3.82718e-29	TRUE	2060.4	-0.133758	0.0744414	0.369333
GEM	2669	ENSG00000164949	GTP binding protein overexpressed in skeletal muscle	180.707	-0.590021		0.00298775	0.0328625	FALSE	380.779	0.629719	0.00107037	0.00871541	FALSE	160.479	-0.320192	0.0992588	0.629726	FALSE	309.198	1.47166	1.5376e-12	9.31018e-11
MLLT11	10962	ENSG00000213190	MLLT11_ transcription factor 7 cofactor	140.561	-0.59273		0.00438527	0.0453417	FALSE	138.657	-0.778168	0.00020652	0.00201058	FALSE	200.241	-1.27127	1.52478e-14	2.75746e-12	TRUE	212.585	-1.56831	4.44204e-16	3.89649e-14
PALM3	342979	ENSG00000187867	paralemmin 3	112.276	-0.59279		0.0229771	0.169143	FALSE	114.979	-1.02908	0.00105236	0.008595	TRUE	53.6628	0.993318	8.86942e-05	0.00259897	FALSE	47.5436	0.599446	0.0738158	0.367596
FREM2	341640	ENSG00000150893	FRAS1 related extracellular matrix protein 2	214.568	-0.597922		0.000319384	0.00495342	FALSE	194.668	-1.04175	1.07737e-07	1.95882e-06	TRUE	242.233	-0.761603	9.7301e-05	0.0028044	FALSE	207.889	-1.16754	3.12345e-11	1.57908e-09
LPCAT1	79888	ENSG00000153395	lysophosphatidylcholine acyltransferase 1	11119	-0.59902		2.46915e-08	1.06811e-06	FALSE	9795.54	-1.0938	3.44684e-26	3.87868e-24	TRUE	10667.6	-0.507068	3.94047e-11	4.56414e-09	FALSE	8925.65	-0.898178	1.52419e-23	2.42511e-21
LINC00667	NA	ENSG00000263753	long intergenic non-protein coding RNA 667	439.884	-0.601586		1.37013e-05	0.000316078	FALSE	429.58	-0.797769	6.97947e-09	1.52321e-07	FALSE	262.71	0.828482	1.93456e-07	1.14191e-05	FALSE	225.36	1.06326	5.32737e-11	2.5934e-09
DUSP1	1843	ENSG00000120129	dual specificity phosphatase 1	3311.84	-0.603031		3.0452e-07	1.05111e-05	FALSE	6947.2	1.31683	4.13306e-59	1.82205e-56	TRUE	3090.61	-0.441861	1.02326e-05	0.000387029	FALSE	6716.2	1.49251	8.28238e-84	9.51283e-81
CTSV	1515	ENSG00000136943	cathepsin V	734.905	-0.610537		9.17569e-07	2.8247e-05	FALSE	709.614	-1.05051	5.27547e-19	3.51748e-17	TRUE	520.444	0.274192	0.0591077	0.454008	FALSE	473.664	-0.102363	0.464508	0.989335
GSPT2	23708	ENSG00000189369	G1 to S phase transition 2	190.352	-0.611512		0.00051546	0.00748548	FALSE	178.59	-1.01479	3.63476e-08	7.11237e-07	TRUE	193.165	-0.61415	0.000443439	0.0102246	FALSE	165.103	-0.844641	2.64666e-06	5.69249e-05
LINC00482	NA	ENSG00000185168	long intergenic non-protein coding RNA 482	56.3906	-0.615991		0.032342	0.220411	FALSE	65.9628	-1.04739	0.000570116	0.00496246	TRUE	39.2246	-0.00796308	0.975304	0.994991	FALSE	41.8393	-0.197287	0.521734	0.989335
AL669831.5	NA	ENSG00000237491		109.441	-0.619501		0.0271145	0.192278	FALSE	111.928	-1.19284	1.67696e-07	2.95575e-06	TRUE	91.9165	-0.275299	0.280398	0.989671	FALSE	105.952	-0.973138	0.000340162	0.00432905
TPBG	7162	ENSG00000146242	trophoblast glycoprotein	2283.55	-0.622096		3.69155e-10	2.22255e-08	FALSE	2098.39	-0.70332	2.43932e-12	8.44789e-11	FALSE	2523.62	-0.849596	1.05243e-29	6.06659e-27	FALSE	2467.79	-1.04802	4.71744e-23	7.2546e-21
FOSB	2354	ENSG00000125740	FosB proto-oncogene_ AP-1 transcription factor subunit	10.9978	-0.629039		0.0271784	0.192657	FALSE	100.805	2.52278	2.97438e-19	2.01913e-17	TRUE	7.43349	-0.308996	0.166811	0.83728	FALSE	98.9434	2.68002	7.24289e-25	1.26764e-22
FAM228B	375190	ENSG00000219626	family with sequence similarity 228 member B	224.927	-0.630823		0.00143181	0.0176994	FALSE	208.463	-0.862644	0.000185633	0.00182958	FALSE	219.923	-0.585825	0.000444217	0.0102297	FALSE	225.1	-1.02878	9.28941e-08	2.70327e-06
C8orf88	100127983	ENSG00000253250	chromosome 8 open reading frame 88	121.471	-0.639795		0.000882578	0.0118384	FALSE	107.435	-1.16213	4.90686e-08	9.40512e-07	TRUE	130.6	-0.752757	4.67256e-05	0.0014886	FALSE	97.2116	-0.92165	7.85197e-05	0.00120952
SEMA5B	54437	ENSG00000082684	semaphorin 5B	23.94	-0.644065		0.0308527	0.212389	FALSE	22.2338	-1.76433	1.04535e-06	1.62334e-05	TRUE	19.0774	-0.341605	0.148289	0.791956	FALSE	13.3114	-0.830158	0.0125326	0.0913026
SAA2	6289	ENSG00000134339	serum amyloid A2	14.128	-0.645033		0.00920477	0.0828565	FALSE	22.5558	-2.4946	1.30093e-11	4.07937e-10	TRUE	1.98412	-0.0397287	0.747093	0.989671	FALSE	0.805155	0.109226	0.509066	0.989335
IFFO2	126917	ENSG00000169991	intermediate filament family orphan 2	2806.55	-0.647182		1.56977e-06	4.60476e-05	FALSE	3021.8	-0.139251	0.0428362	0.206319	FALSE	3569.02	-1.12592	6.57039e-18	1.66024e-15	TRUE	3698.78	-0.639958	7.97649e-11	3.7926e-09
NOCT	25819	ENSG00000151014	nocturnin	375.285	-0.650679		8.17709e-06	0.000200609	FALSE	802.357	1.28855	3.42872e-33	5.5142e-31	TRUE	317.644	-0.252662	0.106209	0.654586	FALSE	757.463	1.5734	4.22068e-38	1.38506e-35
GADD45A	1647	ENSG00000116717	growth arrest and DNA damage inducible alpha	868.741	-0.65191		1.218e-07	4.55059e-06	FALSE	4824.88	2.6577	1.82928e-272	1.37094e-268	TRUE	914.451	-0.739645	4.36563e-08	2.95939e-06	FALSE	4837.16	2.60591	1.73365e-168	1.06198e-164
CAMK4	814	ENSG00000152495	calcium/calmodulin dependent protein kinase IV	115.582	-0.654356		0.030584	0.210855	FALSE	138.056	-0.681385	0.0172215	0.0974516	FALSE	139.516	-1.0059	5.48801e-05	0.00171289	TRUE	192.905	-1.16871	4.12261e-05	0.000684384
WISP2	8839	ENSG00000064205	WNT1 inducible signaling pathway protein 2	338.914	-0.656678		0.000179061	0.00295959	FALSE	346.628	-0.888728	1.66773e-05	0.000204828	FALSE	399.494	-0.945361	3.23908e-08	2.27179e-06	FALSE	404.781	-1.17961	5.97509e-10	2.45647e-08
NPAS4	266743	ENSG00000174576	neuronal PAS domain protein 4	9.51083	-0.657776		0.00794312	0.0735835	FALSE	10.3608	-1.523	3.22535e-05	0.000371878	TRUE	10.8678	-0.498571	0.00885065	0.115417	FALSE	11.1439	-0.6404	0.015465	0.108102
ZBTB46	140685	ENSG00000130584	zinc finger and BTB domain containing 46	130.261	-0.658046		0.0160782	0.128815	FALSE	153.638	-0.677043	0.0324727	0.164391	FALSE	117.25	-0.519247	0.0192978	0.207319	FALSE	202.692	-1.07675	0.00026783	0.00353078
ADORA2A	135	ENSG00000128271	adenosine A2a receptor	81.7789	-0.658945		0.0173888	0.137161	FALSE	82.6617	-1.27554	0.000480163	0.00425359	TRUE	60.0529	-0.0760487	0.764257	0.989671	FALSE	40.3656	-0.270326	0.412469	0.989335
PCDHAC2	56134	ENSG00000243232	protocadherin alpha subfamily C_ 2	346.59	-0.663423		0.0015235	0.0186507	FALSE	206.929	-0.780926	0.0369743	0.183364	FALSE	344.269	-0.614681	0.00201034	0.0359567	FALSE	214.512	-1.26069	2.82419e-06	6.0314e-05
HSPA1B	3304	ENSG00000204388	heat shock protein family A (Hsp70) member 1B	6608.58	-0.66442		5.06224e-11	3.54801e-09	FALSE	6475.06	-1.4339	4.42797e-38	8.9207e-36	TRUE	6359.65	-0.578295	6.91267e-13	1.06063e-10	FALSE	6083.6	-1.32221	8.11371e-58	6.21273e-55
PDE5A	8654	ENSG00000138735	phosphodiesterase 5A	149.198	-0.664658		0.0148543	0.120759	FALSE	123.91	-1.30134	1.696e-06	2.53297e-05	TRUE	104.812	-0.0354641	0.86931	0.989671	FALSE	94.6796	-0.733137	0.0133189	0.0959287
CSRP1	1465	ENSG00000159176	cysteine and glycine rich protein 1	7052.46	-0.667439		7.09826e-22	1.62932e-19	FALSE	7017.98	-0.856364	3.45225e-27	4.13299e-25	FALSE	8154.19	-0.982795	2.857e-42	3.10001e-39	FALSE	8181.72	-1.17377	5.32286e-38	1.73129e-35
KIAA1324	57535	ENSG00000116299	KIAA1324	54.5829	-0.672083		0.0192596	0.147945	FALSE	67.6229	-1.09425	0.000532879	0.00467399	TRUE	29.3952	0.249533	0.313075	0.989671	FALSE	38.7672	-0.110372	0.722232	0.989335
VXN	254778	ENSG00000169085	vexin	118.285	-0.674711		0.00264106	0.0295447	FALSE	336.027	1.10346	7.2039e-14	2.9411e-12	TRUE	118.332	-0.642507	0.00196066	0.0353533	FALSE	328.792	1.1833	6.05769e-14	4.3651e-12
CST6	1474	ENSG00000175315	cystatin E/M	530.43	-0.679647		9.04825e-09	4.2386e-07	FALSE	557.003	-1.02013	5.29978e-11	1.53e-09	TRUE	534.376	-0.676217	1.43369e-07	8.83001e-06	FALSE	555.599	-1.0248	9.97063e-17	9.30103e-15
KLHDC3	116138	ENSG00000124702	kelch domain containing 3	1811.81	-0.680983		7.16996e-17	1.03671e-14	FALSE	1546.81	-1.00705	2.5659e-36	4.7132e-34	TRUE	1421.48	-0.0732351	0.432497	0.989671	FALSE	1189.64	-0.401208	2.75041e-05	0.000477735
LRRN2	10446	ENSG00000170382	leucine rich repeat neuronal 2	181.271	-0.681224		0.00319606	0.0347313	FALSE	197.993	-0.582589	0.00945377	0.0586898	FALSE	231.819	-1.14844	4.70266e-10	4.54164e-08	TRUE	218.84	-0.802428	2.22756e-05	0.000393047
MBNL1-AS1	NA	ENSG00000229619	MBNL1 antisense RNA 1	235.385	-0.69418		0.000835362	0.0113254	FALSE	219.166	-0.758331	0.000436891	0.00391281	FALSE	296.842	-1.13305	4.95848e-11	5.64593e-09	TRUE	246.341	-0.977402	1.94321e-06	4.31805e-05
RYR1	6261	ENSG00000196218	ryanodine receptor 1	86.4795	-0.694786		0.00239039	0.0272537	FALSE	99.3519	-0.18596	0.495957	0.987106	FALSE	128.266	-1.23972	2.00473e-08	1.45301e-06	TRUE	117.297	-0.518262	0.04836	0.2664
OXER1	165140	ENSG00000162881	oxoeicosanoid receptor 1	16.6797	-0.69625		0.0215356	0.160894	FALSE	19.4192	-1.04653	0.00392513	0.0275384	FALSE	18.1265	-0.693622	0.00686636	0.0951151	FALSE	21.5133	-1.10399	0.000827778	0.00932154
AC226118.1	NA	ENSG00000249574		9.64263	-0.696602		0.0179339	0.14041	FALSE	9.99224	-1.21568	0.000950193	0.00785476	TRUE	2.89838	0.135796	0.411222	0.989671	FALSE	1.92256	-0.0597057	0.789258	0.989335
RNASE4	6038	ENSG00000258818	ribonuclease A family member 4	242.271	-0.701724		0.000783645	0.0107389	FALSE	174.672	-1.41922	2.35841e-08	4.78735e-07	TRUE	192.83	-0.212564	0.263482	0.989671	FALSE	131.695	-0.85543	0.00149123	0.0154303
BMP8B	656	ENSG00000116985	bone morphogenetic protein 8b	382.375	-0.705124		5.10186e-07	1.68348e-05	FALSE	466.874	-0.823191	1.05298e-08	2.23682e-07	FALSE	419.189	-0.88527	1.42306e-11	1.82925e-09	FALSE	522.646	-1.06148	2.03588e-17	1.99007e-15
TP73	7161	ENSG00000078900	tumor protein p73	21.3225	-0.70538		0.0198862	0.151586	FALSE	44.1058	-1.2404	3.82905e-05	0.000435454	TRUE	63.5785	-2.07596	3.43981e-17	8.4601e-15	TRUE	142.382	-3.02099	1.20952e-37	3.76736e-35
AC113189.2	NA	ENSG00000262880		27.6852	-0.710713		0.018555	0.143947	FALSE	14.8202	-1.4559	8.4444e-05	0.000893109	TRUE	14.3606	0.114219	0.64384	0.989671	FALSE	9.90871	-0.717344	0.0140027	0.0997198
CDKN2B	1030	ENSG00000147883	cyclin dependent kinase inhibitor 2B	750.844	-0.712504		8.9502e-08	3.49686e-06	FALSE	908.245	0.506234	0.000100905	0.00105265	FALSE	540.76	0.0931041	0.478912	0.989671	FALSE	728.083	1.38684	1.16389e-17	1.15615e-15
WNT10B	7480	ENSG00000169884	Wnt family member 10B	80.1006	-0.715145		0.0035947	0.0382774	FALSE	90.768	-0.896667	0.000218409	0.00211424	FALSE	74.9349	-0.571713	0.00933366	0.120257	FALSE	105.783	-1.1663	1.81897e-07	4.98541e-06
MAPK15	225689	ENSG00000181085	mitogen-activated protein kinase 15	43.4605	-0.717591		0.011396	0.0982461	FALSE	32.8827	-1.18772	0.000617761	0.00533136	TRUE	39.3576	-0.480636	0.0588945	0.453315	FALSE	23.7562	-0.617136	0.0640105	0.32964
ST3GAL1	6482	ENSG00000008513	ST3 beta-galactoside alpha-2_3-sialyltransferase 1	407.609	-0.722847		0.00115136	0.0148263	FALSE	581.195	-1.05557	1.09847e-13	4.38357e-12	TRUE	305.821	-0.118714	0.573413	0.989671	FALSE	344.773	0.18946	0.370652	0.985191
UCP3	7352	ENSG00000175564	uncoupling protein 3	23.6546	-0.72476		0.0165322	0.131762	FALSE	25.0079	-1.54792	1.12434e-05	0.000142963	TRUE	18.2011	-0.296599	0.232537	0.976753	FALSE	14.0122	-0.637221	0.0581873	0.305777
EPOR	2057	ENSG00000187266	erythropoietin receptor	93.9855	-0.732297		0.00115819	0.0148882	FALSE	94.5963	-1.12983	2.4783e-07	4.2717e-06	TRUE	75.3598	-0.271539	0.20499	0.924211	FALSE	69.2428	-0.459103	0.07007	0.353079
LIMA1	51474	ENSG00000050405	LIM domain and actin binding 1	4294.01	-0.735966		3.3474e-07	1.14787e-05	FALSE	4601.62	-0.411686	7.15032e-05	0.000769049	FALSE	5304.18	-1.17712	1.69699e-25	7.92471e-23	TRUE	5783.8	-0.930687	2.02927e-18	2.12489e-16
KLB	152831	ENSG00000134962	klotho beta	94.2606	-0.738863		0.00185368	0.0220389	FALSE	74.5312	-1.09917	3.14849e-05	0.00036324	TRUE	84.8303	-0.489305	0.0308248	0.291512	FALSE	70.9336	-0.93507	0.000606454	0.0071464
HMX1	3166	ENSG00000215612	H6 family homeobox 1	16.575	-0.742903		0.0142222	0.116799	FALSE	21.2977	-0.91698	0.0103057	0.0631415	FALSE	19.2434	-0.787151	0.00210685	0.0373862	FALSE	32.6702	-1.49723	1.54159e-06	3.50725e-05
CITED2	10370	ENSG00000164442	Cbp/p300 interacting transactivator with Glu/Asp rich carboxy-terminal domain 2	910.638	-0.744957		3.85257e-07	1.30767e-05	FALSE	1535.2	0.454742	0.000452896	0.00403493	FALSE	699.558	-0.127896	0.366896	0.989671	FALSE	1268.66	1.1713	6.41294e-14	4.60354e-12
PCSK1N	27344	ENSG00000102109	proprotein convertase subtilisin/kexin type 1 inhibitor	212.065	-0.747371		6.92742e-05	0.00128884	FALSE	207.181	-1.03358	3.10336e-10	8.25918e-09	TRUE	229.067	-0.875394	3.01769e-07	1.71012e-05	FALSE	212.551	-1.06644	2.94716e-10	1.28189e-08
AP000866.6	NA	ENSG00000279342		103.678	-0.748269		0.0113865	0.0981877	FALSE	69.5781	-0.794439	0.0119787	0.0715212	FALSE	67.299	-0.118964	0.643503	0.989671	FALSE	81.5504	-1.01953	0.000484947	0.00589877
HSPA6	3310	ENSG00000173110	heat shock protein family A (Hsp70) member 6	37.1539	-0.748715		0.00876742	0.0797801	FALSE	44.1155	-1.31421	1.028e-05	0.000131562	TRUE	26.6276	-0.184065	0.474012	0.989671	FALSE	33.484	-0.792148	0.0080873	0.0634723
LPAR3	23566	ENSG00000171517	lysophosphatidic acid receptor 3	203.221	-0.753193		8.82836e-06	0.000214864	FALSE	179.357	-1.02283	4.86569e-09	1.08982e-07	TRUE	220.561	-0.884706	1.16635e-07	7.3303e-06	FALSE	205.638	-1.26914	3.50207e-13	2.2903e-11
TTC9	23508	ENSG00000133985	tetratricopeptide repeat domain 9	428.579	-0.75451		8.31653e-09	3.91581e-07	FALSE	428.628	-1.01372	5.19592e-16	2.60994e-14	TRUE	443.387	-0.813331	4.16273e-10	4.06274e-08	FALSE	437.208	-1.04124	1.78538e-15	1.51547e-13
MAP7D3	79649	ENSG00000129680	MAP7 domain containing 3	3411.69	-0.758727		5.56578e-15	6.46863e-13	FALSE	2808.86	-1.04747	3.44606e-48	1.03304e-45	TRUE	3314.24	-0.686688	1.39167e-12	2.05156e-10	FALSE	2637.77	-0.905144	3.3752e-26	6.39444e-24
GABRQ	55879	ENSG00000268089	gamma-aminobutyric acid type A receptor theta subunit	66.6662	-0.763394		0.00251082	0.0283555	FALSE	81.8516	-1.23969	3.24896e-07	5.49391e-06	TRUE	93.2478	-1.26157	8.96954e-09	7.10095e-07	TRUE	114.54	-1.73115	4.62662e-13	2.9522e-11
HSPA2	3306	ENSG00000126803	heat shock protein family A (Hsp70) member 2	1021.8	-0.765325		2.7688e-15	3.35601e-13	FALSE	902.09	-1.16609	4.9009e-20	3.52489e-18	TRUE	835.484	-0.282322	0.00911267	0.118001	FALSE	692.328	-0.587093	4.2207e-05	0.000699403
PTPRS	5802	ENSG00000105426	protein tyrosine phosphatase_ receptor type S	3063.01	-0.765823		3.85709e-07	1.30799e-05	FALSE	2582.65	-0.902478	1.68826e-10	4.61434e-09	FALSE	3411.78	-0.973237	2.35289e-12	3.32578e-10	FALSE	3045.09	-1.24647	1.15682e-27	2.36209e-25
INPP5A	3632	ENSG00000068383	inositol polyphosphate-5-phosphatase A	588.485	-0.767069		7.62232e-07	2.39878e-05	FALSE	617.977	-1.0177	1.9515e-20	1.45093e-18	TRUE	497.761	-0.384713	0.0156759	0.177506	FALSE	490.087	-0.48204	0.00207197	0.0203564
FAM198A	729085	ENSG00000144649	family with sequence similarity 198 member A	19.8537	-0.7714		0.0101887	0.089657	FALSE	23.2673	-1.16863	0.000924824	0.00766873	TRUE	23.8528	-0.833116	0.00120017	0.0235765	FALSE	23.2224	-1.08448	0.000873209	0.00974315
SORT1	6272	ENSG00000134243	sortilin 1	2759.77	-0.772165		5.36086e-07	1.75788e-05	FALSE	2242.35	-1.04774	1.05828e-27	1.32186e-25	TRUE	2420.77	-0.499455	2.34044e-06	0.000106861	FALSE	1993.47	-0.774863	8.37583e-09	2.88245e-07
MYADM	91663	ENSG00000179820	myeloid associated differentiation marker	3524.56	-0.774404		1.26402e-17	1.96705e-15	FALSE	2830.26	-1.1183	9.4884e-37	1.7689e-34	TRUE	4396.38	-1.21773	3.82681e-34	2.61442e-31	TRUE	3357.9	-1.45627	2.4421e-64	2.13707e-61
MFAP2	4237	ENSG00000117122	microfibril associated protein 2	92.052	-0.775632		0.000359168	0.00547563	FALSE	89.4779	-0.769169	0.00146684	0.0115766	FALSE	122.953	-1.26411	2.5499e-11	3.05257e-09	TRUE	116.681	-1.24369	3.53826e-08	1.10774e-06
BIRC3	330	ENSG00000023445	baculoviral IAP repeat containing 3	8013.52	-0.778069		3.79263e-10	2.26854e-08	FALSE	12341.9	0.994892	4.36951e-20	3.14873e-18	FALSE	5071.75	0.393583	0.00299155	0.0498061	FALSE	10023.7	2.17601	1.38994e-102	2.43267e-99
PYCARD	29108	ENSG00000103490	PYD and CARD domain containing	16.5265	-0.778323		0.00965605	0.0860539	FALSE	22.1204	-1.47267	3.33918e-05	0.000383822	TRUE	20.7154	-0.864528	0.000627028	0.0136635	FALSE	22.7632	-1.30255	9.00324e-05	0.00136287
GALNT16	57452	ENSG00000100626	polypeptide N-acetylgalactosaminyltransferase 16	205.014	-0.779666		0.0082536	0.075765	FALSE	256.999	-2.12067	5.56738e-14	2.29506e-12	TRUE	65.0899	0.22512	0.373754	0.989671	FALSE	106.795	-0.653372	0.0305115	0.186221
LINC00672	NA	ENSG00000263874	long intergenic non-protein coding RNA 672	147.965	-0.780639		0.0012119	0.0154381	FALSE	136.527	-1.18226	1.51009e-09	3.63897e-08	TRUE	138.914	-0.702995	0.000153655	0.00413166	FALSE	133.105	-1.06158	2.53002e-06	5.4699e-05
STARD13	90627	ENSG00000133121	StAR related lipid transfer domain containing 13	761.556	-0.791768		1.04135e-11	8.05152e-10	FALSE	1085.83	0.658725	3.42263e-06	4.8288e-05	FALSE	636.335	-0.365459	0.00572635	0.0832373	FALSE	957.857	1.13454	1.34602e-11	7.20111e-10
AOX1	316	ENSG00000138356	aldehyde oxidase 1	340.636	-0.792153		0.000665179	0.00933131	FALSE	321.874	-1.12317	5.64079e-06	7.6339e-05	TRUE	185.736	0.443576	0.0757208	0.53423	FALSE	169.26	0.238473	0.396744	0.989335
PTK7	5754	ENSG00000112655	protein tyrosine kinase 7 (inactive)	1788.27	-0.792234		9.35593e-17	1.32666e-14	FALSE	1704.44	-1.0658	1.80819e-29	2.49105e-27	TRUE	1794.47	-0.79851	6.92645e-23	2.71841e-20	FALSE	1857.22	-1.24355	8.11886e-54	5.42547e-51
NHLRC1	378884	ENSG00000187566	NHL repeat containing E3 ubiquitin protein ligase 1	125.147	-0.795107		5.62988e-05	0.00107914	FALSE	108.97	-1.04392	7.07699e-07	1.12798e-05	TRUE	103.551	-0.351538	0.103163	0.643415	FALSE	87.4973	-0.570719	0.0119899	0.0880118
LINC01842	NA	ENSG00000267147	long intergenic non-protein coding RNA 1842	20.0408	-0.796108		0.00822411	0.0755664	FALSE	29.0863	-1.61475	1.28109e-06	1.96018e-05	TRUE	16.1893	-0.421456	0.0968987	0.620861	FALSE	22.0579	-1.09074	0.000773816	0.00880159
TMEM74	157753	ENSG00000164841	transmembrane protein 74	25.9294	-0.801676		0.00672629	0.0642972	FALSE	29.2238	-1.30709	0.000251455	0.00240003	TRUE	27.0633	-0.72141	0.00501162	0.0746881	FALSE	28.9273	-1.23171	0.000159386	0.00225311
CDK15	65061	ENSG00000138395	cyclin dependent kinase 15	69.6924	-0.806887		0.000680105	0.00950011	FALSE	48.0064	-1.4098	1.69162e-05	0.000207539	TRUE	57.1811	-0.394945	0.0843974	0.573616	FALSE	31.9198	-0.712689	0.0274573	0.172066
FKBP10	60681	ENSG00000141756	FK506 binding protein 10	1473.96	-0.809872		8.00494e-19	1.40665e-16	FALSE	1418.03	-0.904292	1.04815e-30	1.48774e-28	FALSE	1738.3	-1.14934	1.66775e-38	1.43085e-35	TRUE	1747.7	-1.33414	2.7557e-62	2.30188e-59
ZNF454	285676	ENSG00000178187	zinc finger protein 454	28.2695	-0.813896		0.00612235	0.0596101	FALSE	37.5371	-1.29541	2.64469e-05	0.000310081	TRUE	22.3957	-0.407466	0.112291	0.677345	FALSE	25.4126	-0.583531	0.0635336	0.327873
FAM102B	284611	ENSG00000162636	family with sequence similarity 102 member B	1528.07	-0.815101		2.18064e-12	1.83684e-10	FALSE	976.451	-1.21709	9.67169e-38	1.90746e-35	TRUE	1254.93	-0.36131	0.000786091	0.0165057	FALSE	748.948	-0.638527	1.48422e-09	5.75431e-08
SERPINE1	5054	ENSG00000106366	serpin family E member 1	62.094	-0.817133		0.00166306	0.0201099	FALSE	70.139	-0.554363	0.0302392	0.15508	FALSE	32.5775	0.354165	0.167134	0.838213	FALSE	36.967	1.06041	0.000556192	0.00663175
SLC6A3	6531	ENSG00000142319	solute carrier family 6 member 3	83.9096	-0.824095		0.00604751	0.0590066	FALSE	67.4056	-1.07928	0.000431558	0.00386967	TRUE	58.9398	-0.375246	0.143672	0.779264	FALSE	64.248	-0.869192	0.00544842	0.0461621
NBL1	100532736	ENSG00000158747	neuroblastoma 1_ DAN family BMP antagonist	1533.62	-0.831404		3.11529e-12	2.54815e-10	FALSE	1492.74	-1.26785	4.20293e-25	4.4364e-23	TRUE	1382.09	-0.593303	3.71897e-07	2.06007e-05	FALSE	1377.08	-1.07929	3.37156e-13	2.20888e-11
AC005537.1	NA	ENSG00000232006		58.7483	-0.833659		0.00591901	0.0580458	FALSE	27.6727	-1.2216	0.00110111	0.00893282	TRUE	38.0361	-0.259991	0.271298	0.989671	FALSE	26.9703	-0.914872	0.00563705	0.0475001
TPST2	8459	ENSG00000128294	tyrosylprotein sulfotransferase 2	654.349	-0.839548		1.19441e-14	1.34147e-12	FALSE	603.123	-1.07008	4.43014e-18	2.75758e-16	TRUE	522.789	-0.314695	0.00650903	0.0913394	FALSE	468.157	-0.504422	0.000242718	0.00324513
PIK3R3	8503	ENSG00000117461	phosphoinositide-3-kinase regulatory subunit 3	612.943	-0.840391		1.0331e-09	5.7055e-08	FALSE	538.502	-0.587443	0.000171703	0.00170619	FALSE	299.776	1.16791	1.91121e-11	2.36606e-09	TRUE	289.975	1.29399	1.06298e-09	4.19643e-08
CTHRC1	115908	ENSG00000164932	collagen triple helix repeat containing 1	1087.05	-0.843589		4.55404e-09	2.26628e-07	FALSE	1050.27	-1.22046	2.13973e-23	2.06649e-21	TRUE	1060.69	-0.767647	1.4176e-07	8.77486e-06	FALSE	1005.08	-1.11979	2.12946e-18	2.21717e-16
PLOD1	5351	ENSG00000083444	procollagen-lysine_2-oxoglutarate 5-dioxygenase 1	2903.04	-0.846038		5.35048e-17	8.08649e-15	FALSE	2824.8	-1.09977	4.35853e-33	6.97961e-31	TRUE	2448.87	-0.452551	4.78386e-06	0.00019893	FALSE	2393.18	-0.729322	3.99831e-10	1.71275e-08
FGF11	2256	ENSG00000161958	fibroblast growth factor 11	585.272	-0.846308		1.63489e-09	8.76538e-08	FALSE	524.682	-1.23012	2.58222e-19	1.7625e-17	TRUE	432.071	-0.140159	0.303398	0.989671	FALSE	366.251	-0.452199	0.000518113	0.00623942
MYL9	10398	ENSG00000101335	myosin light chain 9	9645.22	-0.847107		3.08413e-16	4.11883e-14	FALSE	9329.07	-1.15936	7.92035e-45	2.07546e-42	TRUE	12385.5	-1.34279	1.90529e-40	1.84973e-37	TRUE	11455.2	-1.55564	6.4172e-68	6.20678e-65
PCDHA3	56145	ENSG00000255408	protocadherin alpha 3	108.477	-0.849309		0.000125003	0.00216426	FALSE	83.3279	-1.20546	4.83159e-05	0.000538517	TRUE	74.9724	-0.0895644	0.681587	0.989671	FALSE	57.751	-0.56182	0.047777	0.26398
PROX1-AS1	NA	ENSG00000230461	PROX1 antisense RNA 1	23.8934	-0.854949		0.00466138	0.0476508	FALSE	28.4983	-0.983804	0.00326849	0.023445	FALSE	30.6954	-1.06696	3.2563e-05	0.00108324	TRUE	34.0893	-1.17672	0.000156173	0.00221365
AC005674.2	NA	ENSG00000261490		71.4312	-0.857025		0.000940979	0.0125166	FALSE	75.3684	-1.40462	1.21965e-07	2.19937e-06	TRUE	83.8798	-1.04599	5.66267e-06	0.000229568	TRUE	80.8733	-1.44629	3.12882e-08	9.86251e-07
AC022028.2	NA	ENSG00000270002		30.1458	-0.860709		0.00412882	0.0430293	FALSE	27.6552	-0.817882	0.0146591	0.0847692	FALSE	28.5079	-0.723042	0.00491847	0.0735518	FALSE	33.6581	-1.0683	0.000512289	0.00618144
NRIP3	56675	ENSG00000175352	nuclear receptor interacting protein 3	496.958	-0.864195		1.21816e-08	5.57834e-07	FALSE	514.457	-0.671467	5.69834e-05	0.000623076	FALSE	602.144	-1.22555	1.42614e-18	3.84037e-16	TRUE	588.716	-0.952863	1.0509e-09	4.15766e-08
PIP5KL1	138429	ENSG00000167103	phosphatidylinositol-4-phosphate 5-kinase like 1	128.58	-0.864371		0.000296159	0.00464024	FALSE	149.081	-1.18288	2.61836e-08	5.26369e-07	TRUE	89.9334	-0.154251	0.502511	0.989671	FALSE	92.91	-0.165025	0.510382	0.989335
TNNC1	7134	ENSG00000114854	troponin C1_ slow skeletal and cardiac type	53.7505	-0.86968		0.00144211	0.0178206	FALSE	64.4507	-1.26088	1.83948e-05	0.00022365	TRUE	30.1771	0.0845078	0.740945	0.989671	FALSE	31.3173	0.0647667	0.844447	0.989335
PDGFB	5155	ENSG00000100311	platelet derived growth factor subunit B	1081.57	-0.879446		3.46968e-10	2.10276e-08	FALSE	1214.04	-0.881039	1.37079e-21	1.13392e-19	FALSE	1224.75	-1.13997	8.88076e-25	3.94734e-22	TRUE	1272.2	-0.981126	6.88133e-29	1.56121e-26
PCDHA6	56142	ENSG00000081842	protocadherin alpha 6	762.25	-0.880982		7.87759e-17	1.12495e-14	FALSE	582.521	-1.26252	4.87671e-26	5.43869e-24	TRUE	639.888	-0.478897	2.44576e-05	0.00083934	FALSE	524.112	-1.03676	1.76216e-16	1.59523e-14
NPR3	4883	ENSG00000113389	natriuretic peptide receptor 3	101.584	-0.88384		0.000298372	0.00466101	FALSE	107.6	-1.28279	1.90703e-06	2.81895e-05	TRUE	69.2272	-0.12167	0.634144	0.989671	FALSE	64.5564	-0.310787	0.2673	0.845972
PROC	5624	ENSG00000115718	protein C_ inactivator of coagulation factors Va and VIIIa	10.619	-0.883928		0.00239099	0.0272537	FALSE	10.2505	-1.37121	0.00023648	0.0022711	TRUE	3.50159	-0.0705762	0.68596	0.989671	FALSE	3.008	-0.273274	0.314237	0.917435
ITGB3	3690	ENSG00000259207	integrin subunit beta 3	776.426	-0.885067		2.96142e-12	2.43859e-10	FALSE	757.395	-1.08558	4.2594e-22	3.66915e-20	TRUE	611.292	-0.337315	0.0134869	0.159016	FALSE	620.908	-0.642789	8.34976e-07	2.00057e-05
CERS1	2657	ENSG00000223802	ceramide synthase 1	101.113	-0.885303		1.63262e-05	0.000368983	FALSE	110.418	-1.3311	3.17824e-10	8.4345e-09	TRUE	82.1119	-0.411117	0.0625895	0.470659	FALSE	76.7402	-0.580742	0.0150426	0.105631
IGLON5	402665	ENSG00000142549	IgLON family member 5	11.079	-0.893527		0.00211499	0.0245886	FALSE	12.4111	-1.31969	0.000429232	0.00385066	TRUE	4.99382	-0.228046	0.252478	0.989671	FALSE	7.13955	-0.60036	0.0584779	0.306867
LOX	4015	ENSG00000113083	lysyl oxidase	987.666	-0.89505		1.70523e-08	7.60027e-07	FALSE	957.762	-0.645997	1.01481e-07	1.85317e-06	FALSE	440.28	1.47659	3.59683e-20	1.15386e-17	TRUE	478.659	1.70217	2.42004e-34	6.78978e-32
AC011498.7	NA	ENSG00000280239		108.062	-0.903585		2.72446e-05	0.000574388	FALSE	163.336	-1.143	1.91919e-10	5.21507e-09	TRUE	93.8774	-0.569599	0.00829635	0.110176	FALSE	110.272	-0.279112	0.180743	0.677997
AC023157.3	NA	ENSG00000276900		43.4192	-0.906158		0.000670157	0.00938321	FALSE	38.5622	-1.23733	5.36844e-05	0.000590449	TRUE	28.5302	-0.142895	0.574744	0.989671	FALSE	26.8894	-0.540268	0.090443	0.42355
SCD5	79966	ENSG00000145284	stearoyl-CoA desaturase 5	612.195	-0.907443		2.94874e-14	3.12091e-12	FALSE	658.802	-1.10201	1.70202e-21	1.39864e-19	TRUE	457.415	-0.232852	0.0627968	0.471833	FALSE	489.762	-0.432897	0.00192236	0.0191061
PTGES3L	100885848	ENSG00000267060	prostaglandin E synthase 3 like	105.361	-0.907498		0.000746816	0.010284	FALSE	136.885	-1.10573	4.37982e-08	8.46856e-07	TRUE	134.887	-1.25563	4.0209e-08	2.75723e-06	TRUE	159.529	-1.35989	9.24865e-12	5.11165e-10
RTL8A	26071	ENSG00000203950	retrotransposon Gag like 8A	638.681	-0.913512		7.70639e-14	7.67005e-12	FALSE	619.275	-1.24684	9.1045e-29	1.22721e-26	TRUE	596.275	-0.756234	1.25705e-10	1.325e-08	FALSE	572.759	-1.0712	4.67578e-17	4.4065e-15
PTPRJ	5795	ENSG00000149177	protein tyrosine phosphatase_ receptor type J	2730.62	-0.914259		7.44371e-19	1.31432e-16	FALSE	2501.63	-1.11423	2.31263e-43	5.77725e-41	TRUE	2377.51	-0.582995	6.44966e-06	0.00025839	FALSE	2034.92	-0.655477	1.24163e-11	6.6913e-10
IGF1R	3480	ENSG00000140443	insulin like growth factor 1 receptor	3707.79	-0.923979		3.09188e-15	3.71087e-13	FALSE	2787.28	-1.06502	2.05579e-09	4.8633e-08	TRUE	3227.06	-0.601677	4.06132e-06	0.000172616	FALSE	2768.19	-1.01084	3.60404e-07	9.31526e-06
TP53INP1	94241	ENSG00000164938	tumor protein p53 inducible nuclear protein 1	209.185	-0.929779		1.08905e-05	0.000257895	FALSE	158.797	-0.992086	1.92631e-05	0.000233374	FALSE	209.126	-0.930527	1.71773e-07	1.0321e-05	FALSE	163.088	-1.02802	2.28958e-06	5.00306e-05
CCL28	56477	ENSG00000151882	C-C motif chemokine ligand 28	347.867	-0.933147		4.96916e-09	2.44963e-07	FALSE	416.129	-1.15879	1.84868e-20	1.37996e-18	TRUE	283.924	-0.486968	0.00183804	0.0334834	FALSE	317.109	-0.562216	7.35041e-05	0.00114135
PGM2L1	283209	ENSG00000165434	phosphoglucomutase 2 like 1	527.845	-0.935312		3.48802e-15	4.11901e-13	FALSE	392.163	-1.11311	2.48173e-13	9.53798e-12	TRUE	345.917	0.0786609	0.552796	0.989671	FALSE	251.269	-0.0977413	0.562504	0.989335
ADA	100	ENSG00000196839	adenosine deaminase	511.73	-0.938079		4.37069e-14	4.4963e-12	FALSE	485.617	-1.16915	2.59884e-12	8.96721e-11	TRUE	334.533	0.0759041	0.580098	0.989671	FALSE	300.703	-0.0957928	0.576254	0.989335
KIF5A	3798	ENSG00000155980	kinesin family member 5A	31.1884	-0.938795		0.00182933	0.021813	FALSE	36.9196	-2.10708	1.26026e-09	3.07853e-08	TRUE	37.8446	-1.07065	3.03495e-05	0.00101602	TRUE	42.9882	-2.26944	2.52632e-13	1.6913e-11
RDH10	157506	ENSG00000121039	retinol dehydrogenase 10	635.973	-0.940869		5.0524e-11	3.54789e-09	FALSE	714.301	-1.04619	3.12289e-19	2.11611e-17	TRUE	510.859	-0.468722	8.11489e-05	0.00240269	FALSE	636.681	-0.790623	2.41799e-10	1.07073e-08
GLI1	2735	ENSG00000111087	GLI family zinc finger 1	40.9358	-0.941804		0.00186652	0.0221415	FALSE	44.2453	-1.40438	4.77842e-06	6.55166e-05	TRUE	18.7971	-0.0474463	0.8427	0.989671	FALSE	23.0487	-0.23719	0.476385	0.989335
TUBA4A	7277	ENSG00000127824	tubulin alpha 4a	2337.81	-0.943774		4.84551e-15	5.6674e-13	FALSE	2408.04	-1.12616	3.05844e-22	2.69028e-20	TRUE	1735.7	-0.261854	0.0293346	0.281094	FALSE	1867.09	-0.568102	1.32447e-06	3.05776e-05
MEGF11	84465	ENSG00000157890	multiple EGF like domains 11	51.7125	-0.945324		0.00170398	0.0205316	FALSE	62.7346	-1.59991	4.56416e-07	7.51111e-06	TRUE	29.5985	-0.233786	0.356523	0.989671	FALSE	25.4754	-0.0880853	0.790484	0.989335
P2RX5	5026	ENSG00000083454	purinergic receptor P2X 5	583.778	-0.948362		5.46957e-07	1.78715e-05	FALSE	620.8	-1.25347	1.63012e-27	2.00934e-25	TRUE	367.095	0.0680029	0.723074	0.989671	FALSE	378.157	-0.118898	0.427817	0.989335
PNMA2	10687	ENSG00000240694	PNMA family member 2	5507.94	-0.955569		8.08629e-41	5.49958e-38	FALSE	5311.37	-1.00574	1.83143e-38	3.77074e-36	TRUE	4378.12	-0.418968	6.74684e-06	0.000268505	FALSE	4388.1	-0.57467	7.04217e-13	4.40184e-11
IGFBP4	3487	ENSG00000141753	insulin like growth factor binding protein 4	7763.61	-0.965114		1.39691e-36	7.32898e-34	FALSE	6983.3	-1.00627	7.37149e-63	3.36859e-60	TRUE	7235.04	-0.797579	4.59596e-18	1.16934e-15	FALSE	6580.23	-0.87354	1.34413e-38	4.57426e-36
COL5A1	1289	ENSG00000130635	collagen type V alpha 1 chain	56.0205	-0.966428		0.00141876	0.0175676	FALSE	67.0646	-1.68498	2.35705e-06	3.4327e-05	TRUE	76.4424	-1.1354	1.00105e-05	0.000379946	TRUE	60.2471	-1.49362	4.62555e-06	9.45012e-05
AC027559.1	100128108	ENSG00000259658	putative ubiquitin-conjugating enzyme E2Q2-like protein	104.212	-0.966629		2.44155e-05	0.00052294	FALSE	89.5605	-0.550329	0.072045	0.31366	FALSE	120.354	-1.01685	1.61817e-05	0.000575674	TRUE	102.465	-0.749507	0.0100186	0.0759378
DPYSL2	1808	ENSG00000092964	dihydropyrimidinase like 2	7884.08	-0.970607		3.19213e-36	1.65119e-33	FALSE	6779.11	-1.23105	4.74542e-55	1.85229e-52	TRUE	5489.6	-0.103219	0.196743	0.906729	FALSE	4696.66	-0.408587	1.1258e-05	0.000211975
FZD2	2535	ENSG00000180340	frizzled class receptor 2	559.514	-0.975489		2.23573e-13	2.09977e-11	FALSE	397.478	-1.41362	9.94618e-24	9.75663e-22	TRUE	388.16	-0.137529	0.322059	0.989671	FALSE	249.043	-0.41622	0.00949518	0.0726795
KLF12	11278	ENSG00000118922	Kruppel like factor 12	332.902	-0.981213		1.1006e-12	9.62399e-11	FALSE	345.775	-0.534266	0.00082952	0.00696937	FALSE	346.743	-1.04215	1.02125e-14	1.88381e-12	TRUE	388.617	-0.790871	4.9797e-08	1.51761e-06
CD38	952	ENSG00000004468	CD38 molecule	40.1922	-0.982211		0.000575184	0.00821953	FALSE	48.5883	-1.30531	4.79645e-05	0.000534918	TRUE	60.5915	-1.39105	2.11085e-08	1.52693e-06	TRUE	68.4122	-1.58444	3.92681e-07	1.00436e-05
IGFBP2	3485	ENSG00000115457	insulin like growth factor binding protein 2	189.395	-0.984067		3.95907e-09	1.99763e-07	FALSE	207.719	-1.32506	4.28227e-15	1.95451e-13	TRUE	148.985	-0.449039	0.0171885	0.190312	FALSE	142.69	-0.531941	0.00542222	0.0459613
PGRMC2	10424	ENSG00000164040	progesterone receptor membrane component 2	2827.5	-0.987014		1.24377e-25	3.4345e-23	FALSE	2469.59	-1.25527	1.7309e-68	9.13523e-66	TRUE	2068.15	-0.262536	0.00461961	0.0700192	FALSE	1779.64	-0.533122	4.05069e-11	2.00916e-09
DNAJC15	29103	ENSG00000120675	DnaJ heat shock protein family (Hsp40) member C15	303.073	-0.989061		1.06739e-07	4.0874e-06	FALSE	320.582	-1.2047	1.23356e-15	5.94137e-14	TRUE	274.324	-0.796458	5.47287e-07	2.90511e-05	FALSE	301.907	-1.07574	3.19103e-13	2.10185e-11
DTX4	23220	ENSG00000110042	deltex E3 ubiquitin ligase 4	176.46	-0.99204		0.00013424	0.00229799	FALSE	182.504	-1.13543	1.10618e-06	1.71285e-05	TRUE	137.005	-0.578863	0.0094405	0.121309	FALSE	154.451	-0.690417	0.0185564	0.125395
DPYSL5	56896	ENSG00000157851	dihydropyrimidinase like 5	162.995	-0.992416		1.47535e-06	4.35211e-05	FALSE	183.383	-1.734	6.32308e-15	2.8444e-13	TRUE	129.748	-0.483548	0.0292192	0.280207	FALSE	177.331	-1.59187	1.77446e-11	9.33027e-10
FRMD6	122786	ENSG00000139926	FERM domain containing 6	7171.67	-0.997676		2.96256e-27	9.2994e-25	FALSE	9304.22	0.0178544	0.766641	0.987106	FALSE	4363.21	0.232813	0.0332653	0.306893	FALSE	6848.85	1.09696	8.33852e-51	5.02416e-48
AP000892.3	NA	ENSG00000280143		489.328	-0.997998		1.95338e-06	5.59593e-05	FALSE	503.416	-0.976545	1.82188e-08	3.76971e-07	FALSE	761.924	-1.76294	2.82953e-25	1.30484e-22	TRUE	687.305	-1.56405	4.98438e-23	7.63316e-21
PLAG1	5324	ENSG00000181690	PLAG1 zinc finger	494.022	-1.00111		5.86402e-12	4.67162e-10	TRUE	433.741	-0.820644	1.38228e-09	3.34388e-08	FALSE	479.377	-0.906226	1.12192e-09	1.00217e-07	FALSE	455.951	-0.923621	2.75452e-13	1.83074e-11
SYNM	23336	ENSG00000182253	synemin	2306.15	-1.005		7.59399e-29	2.51258e-26	TRUE	2973.03	-1.09288	3.19895e-40	7.05123e-38	TRUE	2469.19	-1.13585	3.54569e-36	2.51553e-33	TRUE	3263.78	-1.27716	8.76315e-48	4.60115e-45
AL441992.1	NA	ENSG00000223478		80.5778	-1.00573		3.07618e-05	0.000636484	TRUE	77.904	-1.44975	3.82079e-08	7.45691e-07	TRUE	63.6819	-0.49944	0.0393682	0.345441	FALSE	54.5359	-0.765429	0.00612793	0.0508067
KRBA2	124751	ENSG00000184619	KRAB-A domain containing 2	67.7843	-1.00738		0.000424836	0.00633476	TRUE	72.7505	-1.53762	3.27112e-09	7.55239e-08	TRUE	78.2535	-1.114	7.47933e-06	0.000293228	TRUE	78.4903	-1.62283	3.35521e-11	1.6916e-09
BTNL9	153579	ENSG00000165810	butyrophilin like 9	250.874	-1.01095		1.8552e-09	9.83176e-08	TRUE	270.73	-0.920599	5.27088e-05	0.000580742	FALSE	247.564	-0.892746	3.11512e-06	0.000137139	FALSE	243.912	-0.711576	0.000550005	0.00657181
SLC7A5	8140	ENSG00000103257	solute carrier family 7 member 5	14848.1	-1.01544		8.29746e-33	3.5434e-30	TRUE	14051.6	-0.91188	3.52373e-46	9.7089e-44	FALSE	8518.42	0.393622	0.000414582	0.00968635	FALSE	8238.17	0.518232	5.30528e-11	2.58608e-09
CNIH2	254263	ENSG00000174871	cornichon family AMPA receptor auxiliary protein 2	55.4501	-1.01553		0.000148538	0.002507	TRUE	61.8402	-1.28422	2.16997e-06	3.17754e-05	TRUE	37.627	-0.315648	0.213071	0.939929	FALSE	58.258	-1.14267	1.2869e-05	0.000239157
AP001107.5	NA	ENSG00000254510		12.016	-1.02574		0.000534993	0.0077294	TRUE	9.90946	-1.24313	0.000907745	0.00754046	TRUE	7.6712	-0.48064	0.0306011	0.290269	FALSE	8.1545	-0.694627	0.0259685	0.164389
FAT4	79633	ENSG00000196159	FAT atypical cadherin 4	1146.73	-1.03355		1.77477e-11	1.3467e-09	TRUE	1062.04	-1.2858	1.84207e-10	5.02006e-09	TRUE	512.776	1.1065	3.52391e-10	3.49474e-08	TRUE	450.849	0.783621	0.000212645	0.00289284
ACTN1	87	ENSG00000072110	actinin alpha 1	29568.6	-1.04068		2.18994e-26	6.4861e-24	TRUE	26805.1	-1.05852	1.27555e-36	2.36621e-34	TRUE	27884.7	-0.918763	6.38582e-30	3.86206e-27	FALSE	24742.2	-0.883315	8.77105e-25	1.52062e-22
TREM1	54210	ENSG00000124731	triggering receptor expressed on myeloid cells 1	15.0134	-1.04203		0.000505251	0.00735176	TRUE	16.8109	-1.08228	0.00329154	0.0235833	FALSE	9.92064	-0.477479	0.0361902	0.325245	FALSE	9.77157	-0.251531	0.428994	0.989335
BRSK2	9024	ENSG00000174672	BR serine/threonine kinase 2	231.868	-1.04418		8.49263e-08	3.32871e-06	TRUE	321.608	-1.4095	6.29656e-13	2.31318e-11	TRUE	149.631	-0.105377	0.653993	0.989671	FALSE	152.984	0.219676	0.295227	0.891235
TNFRSF10D	8793	ENSG00000173530	TNF receptor superfamily member 10d	2741.07	-1.04563		1.90428e-32	7.94734e-30	TRUE	2932.2	-1.4018	4.63803e-53	1.68734e-50	TRUE	1999.53	-0.320919	0.000857979	0.0178224	FALSE	2131.75	-0.731513	1.93344e-16	1.73321e-14
CPA4	51200	ENSG00000128510	carboxypeptidase A4	182.723	-1.04567		8.11476e-06	0.000199346	TRUE	214.043	-1.21787	2.04636e-09	4.84711e-08	TRUE	126.004	-0.332038	0.138422	0.765385	FALSE	143.145	-0.36229	0.122852	0.522484
MBNL2	10150	ENSG00000139793	muscleblind like splicing regulator 2	1133.9	-1.0465		4.71104e-13	4.29324e-11	TRUE	983.244	-1.3606	1.78874e-29	2.47335e-27	TRUE	748.815	-0.116252	0.401434	0.989671	FALSE	640.409	-0.430287	0.00261692	0.0249261
UTRN	7402	ENSG00000152818	utrophin	4406.06	-1.04832		1.53314e-30	5.63061e-28	TRUE	3773.81	-0.531935	6.59352e-08	1.23722e-06	FALSE	2947.55	-0.103444	0.275024	0.989671	FALSE	3167.02	-0.0814264	0.541986	0.989335
QRICH2	84074	ENSG00000129646	glutamine rich 2	51.749	-1.04873		0.000159093	0.00266754	TRUE	63.2442	-0.806268	0.0101082	0.0621674	FALSE	50.0381	-0.908656	0.000242024	0.0061114	FALSE	64.02	-0.739284	0.0175429	0.119834
MRC2	9902	ENSG00000011028	mannose receptor C type 2	2203.5	-1.05119		5.63053e-11	3.91642e-09	TRUE	2398.2	-1.32636	1.09757e-12	3.91324e-11	TRUE	1882.31	-0.679715	0.000158227	0.00423608	FALSE	1945.73	-0.911042	4.23257e-07	1.07582e-05
TPM1	7168	ENSG00000140416	tropomyosin 1	16932.9	-1.05536		2.40448e-25	6.54126e-23	TRUE	14608.9	-1.0961	4.74243e-50	1.60098e-47	TRUE	13801.5	-0.601021	1.25043e-08	9.5509e-07	FALSE	12314.2	-0.716514	1.90313e-15	1.60799e-13
AC093535.2	NA	ENSG00000279118		112.938	-1.05642		6.20937e-07	2.00143e-05	TRUE	103.028	-1.20758	3.26953e-08	6.46522e-07	TRUE	72.6678	-0.159692	0.472707	0.989671	FALSE	72.9233	-0.479637	0.0496529	0.271407
HIST1H4H	8365	ENSG00000158406	histone cluster 1 H4 family member h	447.69	-1.05834		9.75895e-19	1.69861e-16	TRUE	406.674	-1.06935	2.39065e-15	1.11699e-13	TRUE	338.825	-0.427824	0.00326699	0.0534956	FALSE	307.316	-0.43827	0.00448601	0.0394836
BRDT	676	ENSG00000137948	bromodomain testis associated	654.146	-1.05881		2.17249e-17	3.35239e-15	TRUE	567.476	-1.01307	1.72736e-16	9.11659e-15	TRUE	526.78	-0.582893	2.27765e-06	0.000104252	FALSE	489.91	-0.686649	1.34061e-07	3.76992e-06
SAA1	6288	ENSG00000173432	serum amyloid A1	14.1115	-1.06058		0.000344232	0.00528965	TRUE	15.0733	-1.26674	0.000673617	0.0057656	TRUE	2.40655	0.0631199	0.632331	0.989671	FALSE	2.61065	0.415085	0.0889468	0.418585
AC015813.2	NA	ENSG00000266086		39.6917	-1.06563		0.000278591	0.00438934	TRUE	51.6651	0.17974	0.610182	0.987106	FALSE	19.1779	-0.0306926	0.897715	0.989671	FALSE	40.7215	0.658455	0.0485496	0.267045
AC092535.2	NA	ENSG00000251639		23.7587	-1.06828		0.000353307	0.00540423	TRUE	30.0345	-1.20468	0.000382305	0.00347122	TRUE	11.1941	-0.0951712	0.696191	0.989671	FALSE	16.8372	-0.265444	0.428087	0.989335
ERICH5	203111	ENSG00000177459	glutamate rich 5	45.9285	-1.06949		0.000154625	0.00260254	TRUE	47.9088	-0.97654	0.00355499	0.0252058	FALSE	34.8469	-0.575687	0.023787	0.242887	FALSE	39.9312	-0.676292	0.0282213	0.175572
DNM1	1759	ENSG00000106976	dynamin 1	1929.65	-1.07104		2.82458e-09	1.47352e-07	TRUE	2511.57	-1.03763	1.51462e-16	8.03908e-15	TRUE	1834.82	-0.936521	8.81932e-08	5.68815e-06	FALSE	2435.04	-0.952973	4.24788e-11	2.1013e-09
TGFB1I1	7041	ENSG00000140682	transforming growth factor beta 1 induced transcript 1	488.834	-1.07286		3.10565e-15	3.71525e-13	TRUE	557.046	-1.22348	1.74004e-12	6.09942e-11	TRUE	410.275	-0.677397	5.85746e-06	0.000236426	FALSE	443.923	-0.74139	7.54963e-05	0.00116883
SELPLG	6404	ENSG00000110876	selectin P ligand	71.9751	-1.07688		2.99974e-06	8.20928e-05	TRUE	81.9039	-1.1268	1.19072e-05	0.00015008	TRUE	67.1935	-0.87105	9.5195e-05	0.00274942	FALSE	85.1423	-1.1738	9.40958e-07	2.22835e-05
LINC01589	NA	ENSG00000238120	long intergenic non-protein coding RNA 1589	22.3184	-1.07705		0.000305756	0.00476621	TRUE	25.6002	-0.318365	0.332157	0.890582	FALSE	12.9393	-0.291099	0.245336	0.989671	FALSE	17.2961	0.457626	0.165692	0.641577
ZNF594	84622	ENSG00000180626	zinc finger protein 594	455.899	-1.07872		5.62652e-17	8.43427e-15	TRUE	454.544	-1.11393	2.80076e-17	1.58535e-15	TRUE	318.302	-0.268251	0.078628	0.547931	FALSE	335.377	-0.44063	0.00139345	0.0145869
TPPP	11076	ENSG00000171368	tubulin polymerization promoting protein	77.5556	-1.0794		5.88388e-06	0.000149751	TRUE	65.1643	-1.58577	1.22115e-08	2.57561e-07	TRUE	55.4625	-0.427788	0.0673569	0.494121	FALSE	44.9622	-0.880157	0.00264436	0.0251204
PTK2	5747	ENSG00000169398	protein tyrosine kinase 2	5763.63	-1.07949		5.00359e-38	2.87128e-35	TRUE	4955.48	-0.953038	2.74347e-46	7.61506e-44	FALSE	4468.69	-0.510108	9.31194e-10	8.52447e-08	FALSE	3955.97	-0.430142	4.10332e-09	1.49468e-07
PCDHA4	56144	ENSG00000204967	protocadherin alpha 4	198.365	-1.08018		5.5695e-10	3.22119e-08	TRUE	171.27	-1.40562	1.84087e-14	7.92884e-13	TRUE	178.116	-0.836496	1.691e-06	7.99356e-05	FALSE	170.843	-1.38268	7.36012e-15	5.93232e-13
AC012617.1	NA	ENSG00000267053		145.054	-1.08065		6.36926e-06	0.000160658	TRUE	173.81	-1.31371	1.09305e-07	1.9854e-06	TRUE	111.984	-0.610626	0.004358	0.0672305	FALSE	135.923	-0.804762	0.00223779	0.0217702
KIAA0895	23366	ENSG00000164542	KIAA0895	659.948	-1.08418		1.42345e-19	2.65369e-17	TRUE	649.766	-0.69312	4.68787e-07	7.71132e-06	FALSE	593.507	-0.84374	1.81523e-11	2.26241e-09	FALSE	639.219	-0.650055	3.56745e-06	7.45837e-05
TSPAN31	6302	ENSG00000135452	tetraspanin 31	131.337	-1.09074		3.2316e-05	0.000662297	TRUE	98.4363	-0.758828	0.0224252	0.121644	FALSE	61.974	0.253194	0.293748	0.989671	FALSE	49.179	0.480353	0.152884	0.608192
SLFN12L	100506736	ENSG00000205045	schlafen family member 12 like	56.5018	-1.09325		2.64885e-05	0.000560055	TRUE	53.4864	-1.20444	5.34072e-05	0.000587573	TRUE	35.4909	-0.247931	0.330372	0.989671	FALSE	37.8836	-0.552254	0.0697862	0.352002
PDE4A	5141	ENSG00000065989	phosphodiesterase 4A	406.896	-1.1021		5.09304e-10	2.97846e-08	TRUE	419.563	-1.09876	7.37191e-07	1.17196e-05	TRUE	338.213	-0.696678	0.000162347	0.00431818	FALSE	350.112	-0.718592	0.00158521	0.0162292
MASP1	5648	ENSG00000127241	mannan binding lectin serine peptidase 1	21.9562	-1.10343		8.44928e-05	0.00153466	TRUE	20.0395	-0.585645	0.111142	0.43646	FALSE	4.87336	-0.257685	0.121709	0.708438	FALSE	7.20705	0.424344	0.170974	0.653764
MYLK	4638	ENSG00000065534	myosin light chain kinase	4382.8	-1.10745		2.66409e-16	3.5971e-14	TRUE	3676.76	-0.931971	3.18854e-08	6.3184e-07	FALSE	2764.83	-0.066614	0.477547	0.989671	FALSE	2453.92	0.0164529	0.916063	0.989335
AGPAT4	56895	ENSG00000026652	1-acylglycerol-3-phosphate O-acyltransferase 4	112.478	-1.10929		4.40304e-06	0.000115339	TRUE	109.85	-1.46707	2.62608e-07	4.50777e-06	TRUE	123.167	-1.17764	9.4909e-08	6.09997e-06	TRUE	96.3926	-1.2275	4.61581e-06	9.43546e-05
BHLHE40	8553	ENSG00000134107	basic helix-loop-helix family member e40	1650.07	-1.11276		2.46854e-12	2.05577e-10	TRUE	2149.55	-0.235136	0.0647143	0.288105	FALSE	1525.89	-0.973166	2.63041e-15	5.30279e-13	FALSE	1921.5	0.0712509	0.544261	0.989335
PGBD2	267002	ENSG00000185220	piggyBac transposable element derived 2	221.498	-1.11427		2.78091e-05	0.000583609	TRUE	165.496	0.997164	0.00120287	0.00967251	FALSE	200.387	-0.893845	0.000182417	0.00475264	FALSE	228.053	0.0588117	0.836264	0.989335
EVA1A	84141	ENSG00000115363	eva-1 homolog A_ regulator of programmed cell death	198.788	-1.11605		5.92335e-12	4.69851e-10	TRUE	212.125	-0.523328	0.00987944	0.0609387	FALSE	131.467	-0.20743	0.277403	0.989671	FALSE	151.843	0.323126	0.136171	0.562911
TARSL2	123283	ENSG00000185418	threonyl-tRNA synthetase like 2	1263.87	-1.11647		1.29998e-15	1.64066e-13	TRUE	1272.29	-1.02778	1.91792e-17	1.10397e-15	TRUE	1308.12	-1.17733	1.83007e-21	6.42999e-19	TRUE	1275.28	-1.02413	4.18814e-17	3.96729e-15
DOK3	79930	ENSG00000146094	docking protein 3	155.216	-1.12037		5.87329e-09	2.85699e-07	TRUE	155.229	-0.817656	0.000183366	0.00181057	FALSE	97.8598	-0.153543	0.48057	0.989671	FALSE	117.683	-0.207509	0.325565	0.934173
PAG1	55824	ENSG00000076641	phosphoprotein membrane anchor with glycosphingolipid microdomains 1	700.961	-1.12763		3.07808e-12	2.52334e-10	TRUE	972.657	-0.614873	0.0442707	0.212056	FALSE	554.794	-0.397275	0.119889	0.701723	FALSE	846.748	-0.391056	0.0799937	0.389209
FOXL2NB	401089	ENSG00000206262	FOXL2 neighbor	56.1291	-1.13215		6.40243e-05	0.00120267	TRUE	58.9616	-1.54532	7.03842e-09	1.53518e-07	TRUE	23.9641	0.162288	0.527401	0.989671	FALSE	33.5759	-0.468366	0.121313	0.517735
NDST1	3340	ENSG00000070614	N-deacetylase and N-sulfotransferase 1	7606.95	-1.13302		1.10089e-26	3.31405e-24	TRUE	7469.58	-1.23161	5.16976e-42	1.25793e-39	TRUE	5648.09	-0.480601	6.13361e-07	3.24185e-05	FALSE	5561.24	-0.577043	9.39201e-06	0.000179508
AF001548.2	NA	ENSG00000263335		40.2088	-1.13499		4.55585e-05	0.000893793	TRUE	22.7094	-0.792189	0.0294051	0.151647	FALSE	27.4992	-0.464949	0.0692841	0.503751	FALSE	19.472	-0.544835	0.102081	0.461486
EXT1	2131	ENSG00000182197	exostosin glycosyltransferase 1	4870.57	-1.14118		8.57197e-49	7.6784e-46	TRUE	4179.3	-1.01284	1.13086e-59	5.10549e-57	TRUE	4380.97	-0.910403	5.64314e-30	3.46978e-27	FALSE	3784.94	-0.791469	4.01582e-28	8.43414e-26
COL18A1	80781	ENSG00000182871	collagen type XVIII alpha 1 chain	8824.02	-1.1412		4.15459e-24	1.03096e-21	TRUE	9189.21	-1.43472	4.64695e-104	5.12149e-101	TRUE	4806.39	0.327375	0.0175985	0.193804	FALSE	4472.03	0.296382	3.25632e-06	6.87833e-05
AP006284.1	NA	ENSG00000254815		80.8029	-1.14338		6.6797e-07	2.13135e-05	TRUE	104.708	-1.01588	0.000286467	0.0026932	TRUE	81.7518	-1.02297	6.86821e-06	0.000272454	TRUE	88.7905	-0.76063	0.000541511	0.00648719
OVGP1	5016	ENSG00000085465	oviductal glycoprotein 1	61.0249	-1.14358		2.42197e-05	0.000519564	TRUE	47.598	-0.903539	0.00599437	0.0397489	FALSE	43.2408	-0.403605	0.115778	0.687779	FALSE	34.4284	-0.362748	0.233574	0.788824
NKAIN1	79570	ENSG00000084628	sodium/potassium transporting ATPase interacting 1	23.0115	-1.1557		0.000133683	0.00228995	TRUE	33.4133	-0.842767	0.0108455	0.0659852	FALSE	12.7872	-0.378588	0.118395	0.696996	FALSE	17.6736	0.256117	0.446074	0.989335
SDAD1P1	NA	ENSG00000228451	SDA1 domain containing 1 pseudogene 1	88.4035	-1.15722		3.48713e-06	9.40295e-05	TRUE	76.6588	-1.50952	3.67346e-09	8.3934e-08	TRUE	43.3197	0.151348	0.539016	0.989671	FALSE	39.4732	-0.239046	0.411298	0.989335
GRIN3B	116444	ENSG00000116032	glutamate ionotropic receptor NMDA type subunit 3B	88.1181	-1.15772		3.82013e-05	0.000766657	TRUE	61.9791	-0.650709	0.0511404	0.238409	FALSE	46.1857	-0.0992198	0.688525	0.989671	FALSE	46.6598	-0.144258	0.622392	0.989335
GLIS3	169792	ENSG00000107249	GLIS family zinc finger 3	445.29	-1.15922		1.56561e-14	1.73712e-12	TRUE	431.161	-0.290246	0.034103	0.17137	FALSE	285.223	-0.193899	0.156008	0.812571	FALSE	315.9	0.607274	0.000822627	0.00928303
AL109811.3	NA	ENSG00000271895		26.871	-1.1612		8.97546e-05	0.00161823	TRUE	20.2491	-0.708657	0.0559196	0.256164	FALSE	11.591	-0.0454154	0.85231	0.989671	FALSE	13.4108	-0.142858	0.669783	0.989335
MYO1E	4643	ENSG00000157483	myosin IE	3662.86	-1.16247		7.26754e-55	7.85022e-52	TRUE	3521.73	-0.95689	2.99463e-45	7.9585e-43	FALSE	3375.83	-0.985684	4.4259e-38	3.62845e-35	FALSE	3335.78	-0.832166	1.1445e-23	1.85308e-21
ANGPTL4	51129	ENSG00000167772	angiopoietin like 4	1092.84	-1.16249		0.00010695	0.00189021	TRUE	1216.31	-1.01879	0.00336405	0.0240339	FALSE	533.085	-0.298184	0.246115	0.989671	FALSE	752.184	-0.262712	0.424353	0.989335
PCDHGB7	56099	ENSG00000254122	protocadherin gamma subfamily B_ 7	77.5578	-1.16404		1.20334e-06	3.61651e-05	TRUE	82.1029	-1.26946	6.52473e-07	1.04888e-05	TRUE	65.7246	-0.795864	0.000621948	0.0135769	FALSE	65.5836	-0.823806	0.00152127	0.015661
JAM3	83700	ENSG00000166086	junctional adhesion molecule 3	600.515	-1.16803		4.46586e-17	6.7774e-15	TRUE	590.162	-1.0741	4.35968e-14	1.81518e-12	TRUE	511.942	-0.84236	2.06932e-11	2.5385e-09	FALSE	511.729	-0.762737	3.85499e-07	9.89429e-06
CDYL2	124359	ENSG00000166446	chromodomain Y like 2	63.8247	-1.17796		2.9468e-05	0.000614562	TRUE	62.5907	-1.39226	1.54888e-05	0.000191297	TRUE	111.478	-1.93449	5.14818e-17	1.23329e-14	TRUE	117.824	-2.2278	6.06946e-15	4.91359e-13
LYPD1	116372	ENSG00000150551	LY6/PLAUR domain containing 1	16.2219	-1.18111		9.66345e-05	0.00172617	TRUE	12.2393	-0.92272	0.0131105	0.077063	FALSE	12.3441	-0.653659	0.00699278	0.0965123	FALSE	10.3251	-0.619088	0.0650929	0.333671
WTIP	126374	ENSG00000142279	WT1 interacting protein	253.012	-1.18559		1.47405e-13	1.41954e-11	TRUE	337.259	-1.32412	1.65663e-14	7.17655e-13	TRUE	238.663	-1.05107	7.8087e-12	1.03625e-09	TRUE	313.66	-1.16751	1.1735e-11	6.36146e-10
CACNA1G	8913	ENSG00000006283	calcium voltage-gated channel subunit alpha1 G	58.6188	-1.1862		1.20069e-05	0.000281048	TRUE	45.028	-1.48941	8.56939e-06	0.000111575	TRUE	21.4642	0.345062	0.164735	0.832523	FALSE	16.3084	0.094232	0.77928	0.989335
KCTD11	147040	ENSG00000213859	potassium channel tetramerization domain containing 11	915.218	-1.18815		1.82847e-21	4.09466e-19	TRUE	1227.71	-0.175963	0.0508041	0.237225	FALSE	755.335	-0.784199	1.48882e-11	1.89399e-09	FALSE	1072.49	0.210921	0.0172483	0.118097
MIR181A2HG	NA	ENSG00000224020	MIR181A2 host gene	28.4518	-1.19352		5.62012e-05	0.00107783	TRUE	35.9926	-1.23319	0.000158046	0.00158012	TRUE	11.7615	-0.0218989	0.925376	0.989671	FALSE	16.4551	0.0816363	0.808249	0.989335
CDH3	1001	ENSG00000062038	cadherin 3	7252.39	-1.19797		4.14663e-35	2.03052e-32	TRUE	6801.68	-1.25727	5.85022e-28	7.43117e-26	TRUE	8133.12	-1.41568	3.61189e-57	7.83823e-54	TRUE	7529.47	-1.44161	4.47128e-33	1.17384e-30
CYP27C1	339761	ENSG00000186684	cytochrome P450 family 27 subfamily C member 1	22.7734	-1.20366		6.41721e-05	0.00120424	TRUE	25.3468	-1.21214	0.000848115	0.00710498	TRUE	10.8002	-0.260768	0.285081	0.989671	FALSE	10.4193	-0.0138667	0.966135	0.991426
UPK1A	11045	ENSG00000105668	uroplakin 1A	51.1407	-1.20464		3.96881e-06	0.000106006	TRUE	52.0847	-1.40747	3.46828e-06	4.88767e-05	TRUE	34.7897	-0.487566	0.0520394	0.418018	FALSE	33.4895	-0.630333	0.0382591	0.222075
CXCR4	7852	ENSG00000121966	C-X-C motif chemokine receptor 4	35.2684	-1.20725		1.71096e-05	0.000384794	TRUE	38.9487	-1.16605	0.000395024	0.00357458	TRUE	14.3894	0.129248	0.608852	0.989671	FALSE	19.141	0.0198691	0.952658	0.989335
GRAMD2B	65983	ENSG00000155324	GRAM domain containing 2B	1572.29	-1.20847		2.23496e-32	9.12013e-30	TRUE	1551.64	-0.618896	4.95904e-11	1.43716e-09	FALSE	1047.42	-0.300547	0.00442699	0.068048	FALSE	1170.6	0.113155	0.463145	0.989335
BDH1	622	ENSG00000161267	3-hydroxybutyrate dehydrogenase 1	157.67	-1.20977		1.54756e-09	8.3215e-08	TRUE	200.795	-0.895343	7.29338e-06	9.65375e-05	FALSE	115.41	-0.590469	0.00303081	0.0502755	FALSE	151.959	-0.28381	0.139767	0.573455
CRIP2	1397	ENSG00000182809	cysteine rich protein 2	394.911	-1.2141		6.16111e-18	1.00121e-15	TRUE	393.884	-1.37469	1.89543e-22	1.70325e-20	TRUE	249.09	-0.197754	0.2409	0.989565	FALSE	247.58	-0.37246	0.0256077	0.162521
KANK3	256949	ENSG00000186994	KN motif and ankyrin repeat domains 3	30.6049	-1.21785		5.8462e-05	0.00111478	TRUE	48.1517	-0.50994	0.15482	0.551873	FALSE	18.351	-0.564421	0.0220063	0.228767	FALSE	35.8698	-0.0237893	0.943602	0.989335
AC137936.2	NA	ENSG00000283511		67.384	-1.22289		3.96423e-07	1.33938e-05	TRUE	57.9498	-0.987452	0.000414215	0.00373112	FALSE	53.5238	-0.736558	0.00184401	0.0335284	FALSE	59.0736	-0.989125	0.000209165	0.00285171
CRISPLD2	83716	ENSG00000103196	cysteine rich secretory protein LCCL domain containing 2	636.667	-1.23288		2.98609e-25	8.06376e-23	TRUE	607.214	-1.2386	4.82042e-16	2.43438e-14	TRUE	447.201	-0.461789	0.000528594	0.0118331	FALSE	420.049	-0.440597	0.00943916	0.072382
FGF1	2246	ENSG00000113578	fibroblast growth factor 1	64.2464	-1.23354		4.29259e-05	0.000850781	TRUE	59.2571	-0.919252	0.00642683	0.0422058	FALSE	44.4279	-0.499976	0.0365457	0.327005	FALSE	55.1937	-0.833209	0.00490983	0.0424603
CA8	767	ENSG00000178538	carbonic anhydrase 8	58.2135	-1.23539		4.31731e-05	0.000854757	TRUE	39.8732	-2.22052	1.83829e-10	5.01341e-09	TRUE	134.846	-2.11547	4.64478e-17	1.12257e-14	TRUE	71.7874	-2.60826	4.30696e-16	3.78703e-14
SPDL1	54908	ENSG00000040275	spindle apparatus coiled-coil protein 1	4015.56	-1.23557		3.04647e-48	2.66392e-45	TRUE	2746.67	-1.00907	5.60069e-31	8.04095e-29	TRUE	3293.16	-0.814446	1.97663e-23	8.19346e-21	FALSE	2274.6	-0.585424	3.82626e-11	1.91074e-09
CCDC148	130940	ENSG00000153237	coiled-coil domain containing 148	29.551	-1.23719		2.34921e-05	0.000507511	TRUE	28.5405	-1.16328	0.000402546	0.00363475	TRUE	13.0953	-0.100549	0.685147	0.989671	FALSE	16.5212	-0.231428	0.48407	0.989335
CAVIN2	8436	ENSG00000168497	caveolae associated protein 2	1358.37	-1.23902		2.14762e-24	5.43955e-22	TRUE	1325.51	-1.14838	2.50314e-17	1.42333e-15	TRUE	767.583	0.0691057	0.553934	0.989671	FALSE	783.555	0.0874416	0.530793	0.989335
KIF6	221458	ENSG00000164627	kinesin family member 6	35.2823	-1.24267		2.4246e-05	0.000519824	TRUE	35.7031	-1.31769	0.000295529	0.00276713	TRUE	25.4775	-0.596355	0.0189287	0.204366	FALSE	27.2764	-0.843288	0.0121731	0.0891075
DDIT4	54541	ENSG00000168209	DNA damage inducible transcript 4	3393.61	-1.24485		3.94789e-20	7.71225e-18	TRUE	3448.16	0.0397381	0.792619	0.987106	FALSE	2289.21	-0.417469	2.41366e-05	0.000830559	FALSE	2796.62	0.717517	4.22658e-10	1.80213e-08
SPOCK1	6695	ENSG00000152377	SPARC (osteonectin)_ cwcv and kazal like domains proteoglycan 1	142.687	-1.24754		2.52393e-05	0.000538292	TRUE	108.066	-1.13274	0.00111847	0.00905607	TRUE	128.943	-0.910505	0.00039919	0.00939217	FALSE	161.716	-1.75345	2.90664e-09	1.08458e-07
TPD52	7163	ENSG00000076554	tumor protein D52	6815.19	-1.2523		1.2673e-56	1.55143e-53	TRUE	6459.17	-1.43562	4.05743e-102	4.10919e-99	TRUE	6166.2	-1.04189	1.02508e-42	1.18179e-39	TRUE	5690.93	-1.16944	2.1227e-38	7.1576e-36
NR2F2	7026	ENSG00000185551	nuclear receptor subfamily 2 group F member 2	3026.85	-1.25896		6.49323e-58	8.83223e-55	TRUE	2923.59	-1.35198	6.63145e-55	2.56179e-52	TRUE	2326.91	-0.691057	5.49296e-16	1.19204e-13	FALSE	2281.63	-0.831954	7.27295e-22	1.01254e-19
SEMA3D	223117	ENSG00000153993	semaphorin 3D	26.0767	-1.26154		2.61036e-05	0.00055351	TRUE	22.85	-1.60784	6.66876e-06	8.90879e-05	TRUE	11.2498	-0.161783	0.476609	0.989671	FALSE	8.99338	-0.313139	0.345283	0.959175
TMEM45A	55076	ENSG00000181458	transmembrane protein 45A	1210.9	-1.26254		2.26455e-19	4.07686e-17	TRUE	1245.73	-1.08071	5.11844e-12	1.69134e-10	TRUE	832.601	-0.471101	0.00056797	0.0125772	FALSE	826.895	-0.148176	0.40521	0.989335
SCHIP1	29970	ENSG00000151967	schwannomin interacting protein 1	256.725	-1.26441		6.62368e-14	6.62837e-12	TRUE	290.698	-0.562849	0.000396491	0.00358526	FALSE	185.631	-0.59514	0.000635568	0.0138169	FALSE	242.214	-0.112168	0.484847	0.989335
EPB41L5	57669	ENSG00000115109	erythrocyte membrane protein band 4.1 like 5	929.68	-1.26675		2.55928e-20	5.16441e-18	TRUE	807.411	-0.550685	2.03906e-06	3.00109e-05	FALSE	677.089	-0.588781	0.000115876	0.00324346	FALSE	704.145	-0.2067	0.092434	0.4297
L1CAM	3897	ENSG00000198910	L1 cell adhesion molecule	281.717	-1.27177		2.8297e-11	2.06198e-09	TRUE	225.981	-1.88652	8.72793e-17	4.75368e-15	TRUE	261.872	-1.06053	5.01562e-08	3.35819e-06	TRUE	216.142	-1.77967	2.33413e-16	2.08224e-14
PARD6G-AS1	NA	ENSG00000267270	PARD6G antisense RNA 1	102.1	-1.27212		2.03275e-08	8.93001e-07	TRUE	85.0385	-1.46161	3.29328e-09	7.5942e-08	TRUE	79.6613	-0.762426	0.000734743	0.0156502	FALSE	79.6802	-1.3222	1.8996e-08	6.17313e-07
SOBP	55084	ENSG00000112320	sine oculis binding protein homolog	79.9291	-1.2727		2.91294e-07	1.0064e-05	TRUE	81.0141	-1.4825	2.04913e-09	4.85061e-08	TRUE	72.8053	-1.04699	4.69753e-06	0.000196042	TRUE	48.6273	-0.50395	0.0645008	0.331515
OXTR	5021	ENSG00000180914	oxytocin receptor	467.465	-1.27468		5.52397e-21	1.21481e-18	TRUE	530.956	-1.12342	1.75059e-24	1.8121e-22	TRUE	311.512	-0.411591	0.00278808	0.0470034	FALSE	385.563	-0.404476	0.00162847	0.016566
EPPK1	83481	ENSG00000261150	epiplakin 1	129.363	-1.28258		3.11803e-08	1.32385e-06	TRUE	144.903	-1.12763	2.52356e-09	5.93367e-08	TRUE	296.35	-2.51987	6.16271e-41	6.14472e-38	TRUE	332.353	-2.58178	5.46182e-67	5.14727e-64
PALM2-AKAP2	445815	ENSG00000157654	PALM2-AKAP2 readthrough	258.057	-1.28604		1.73941e-10	1.12467e-08	TRUE	253.933	-1.70766	3.61074e-15	1.66423e-13	TRUE	156.601	-0.285925	0.174959	0.857884	FALSE	182.91	-1.05979	1.03519e-05	0.000196124
AL391988.1	NA	ENSG00000277879		95.5529	-1.29031		7.27719e-09	3.47093e-07	TRUE	89.8479	-1.73676	1.00633e-12	3.60855e-11	TRUE	67.1675	-0.591001	0.00930468	0.120024	FALSE	52.8155	-0.740287	0.00589568	0.0492701
SYT11	23208	ENSG00000132718	synaptotagmin 11	116.006	-1.29154		1.06259e-09	5.85955e-08	TRUE	86.0359	-1.172	3.67257e-07	6.13e-06	TRUE	53.6425	0.223033	0.369414	0.989671	FALSE	46.8982	0.112184	0.688839	0.989335
TGFBI	7045	ENSG00000120708	transforming growth factor beta induced	37757.5	-1.29763		2.79854e-29	9.42928e-27	TRUE	36862.9	-1.40363	1.24191e-35	2.1645e-33	TRUE	35895.8	-1.18525	9.56022e-27	4.70261e-24	TRUE	35035.5	-1.29854	5.20672e-32	1.31978e-29
LHFPL4	375323	ENSG00000156959	LHFPL tetraspan subfamily member 4	540.127	-1.29891		7.47075e-10	4.22109e-08	TRUE	350.168	-0.359713	0.202146	0.666327	FALSE	397.432	-0.712829	0.00037097	0.00881819	FALSE	481.678	-0.620269	0.0644336	0.331355
XAGE1A	653220	ENSG00000204379	X antigen family member 1A	488.603	-1.29928		4.32686e-11	3.07962e-09	TRUE	493.417	-1.36741	1.40752e-11	4.39157e-10	TRUE	397.709	-0.92415	5.16691e-08	3.43455e-06	FALSE	407.586	-0.998627	2.11044e-07	5.70347e-06
IQCJ-SCHIP1	100505385	ENSG00000283154	IQCJ-SCHIP1 readthrough	829.671	-1.31245		7.41194e-26	2.11016e-23	TRUE	966.997	-0.842302	9.60932e-18	5.73377e-16	FALSE	572.096	-0.529447	1.15136e-05	0.000428183	FALSE	741.474	-0.203287	0.110844	0.488269
CACNG4	27092	ENSG00000075461	calcium voltage-gated channel auxiliary subunit gamma 4	302.723	-1.32043		1.00685e-19	1.89628e-17	TRUE	286.271	-1.55021	7.03199e-16	3.47171e-14	TRUE	488.09	-2.10507	8.7188e-52	1.53169e-48	TRUE	468.912	-2.39255	9.71126e-51	5.74388e-48
XAGE1B	653067	ENSG00000204382	X antigen family member 1B	799.472	-1.3375		1.95963e-25	5.37084e-23	TRUE	793.597	-1.76964	1.65907e-69	9.14244e-67	TRUE	731.095	-1.14299	6.02842e-19	1.65971e-16	TRUE	683.868	-1.47901	1.82908e-41	7.0027e-39
MIR193BHG	NA	ENSG00000262454	MIR193B host gene	216.265	-1.33769		1.87423e-08	8.28313e-07	TRUE	178.104	-0.854418	0.0224648	0.121771	FALSE	108.312	-0.0537164	0.83451	0.989671	FALSE	71.1678	0.179036	0.58073	0.989335
DLK2	65989	ENSG00000171462	delta like non-canonical Notch ligand 2	70.8163	-1.33848		3.00133e-08	1.27725e-06	TRUE	83.4184	-1.75836	3.11214e-12	1.06306e-10	TRUE	61.4498	-1.03123	5.44107e-06	0.000222295	TRUE	58.8736	-1.00581	0.000711812	0.00819609
CLIC4	25932	ENSG00000169504	chloride intracellular channel 4	12990.5	-1.3386		1.9186e-72	3.91458e-69	TRUE	12062.9	-1.30809	3.5834e-77	2.20126e-74	TRUE	9958.63	-0.774556	1.34104e-22	5.04834e-20	FALSE	9398.91	-0.778333	4.17253e-33	1.10329e-30
TAGLN	6876	ENSG00000149591	transgelin	4102.1	-1.3395		4.75031e-31	1.79856e-28	TRUE	3886.67	-1.44566	1.00904e-37	1.97962e-35	TRUE	4799.01	-1.63167	1.89496e-61	5.82573e-58	TRUE	4443.96	-1.67242	8.8482e-40	3.1883e-37
DSC3	1825	ENSG00000134762	desmocollin 3	752.019	-1.34089		1.18978e-16	1.66778e-14	TRUE	739.839	-1.57245	3.03651e-15	1.41171e-13	TRUE	253.324	1.65223	2.69651e-19	7.71159e-17	TRUE	224.083	1.514	2.53523e-10	1.11593e-08
TUBA1A	7846	ENSG00000167552	tubulin alpha 1a	1583.63	-1.34636		8.22499e-24	2.02732e-21	TRUE	1334.41	-1.82531	3.24778e-47	9.43418e-45	TRUE	1357.4	-1.06029	7.73923e-27	3.91117e-24	TRUE	1156.68	-1.54621	5.51682e-31	1.34282e-28
GRASP	160622	ENSG00000161835	general receptor for phosphoinositides 1 associated scaffold protein	19.4265	-1.34823		8.53169e-06	0.000208473	TRUE	33.3079	-0.861411	0.0168399	0.0955227	FALSE	30.4415	-1.09698	7.91006e-06	0.0003075	TRUE	7.85524	0.165839	0.571456	0.989335
CPQ	10404	ENSG00000104324	carboxypeptidase Q	204.959	-1.35027		7.20488e-11	4.89106e-09	TRUE	199.821	-1.43044	7.16801e-16	3.53421e-14	TRUE	199.247	-1.24612	1.13338e-10	1.21196e-08	TRUE	190.329	-1.30614	2.2338e-12	1.31572e-10
DIO2	1734	ENSG00000211448	iodothyronine deiodinase 2	41.8264	-1.35056		5.91598e-06	0.00015036	TRUE	57.0142	-1.31842	0.000403849	0.00364476	TRUE	7.13038	-0.13444	0.546257	0.989671	FALSE	8.00581	0.475197	0.149424	0.600151
SLCO2B1	11309	ENSG00000137491	solute carrier organic anion transporter family member 2B1	93.6881	-1.35545		1.74123e-08	7.75132e-07	TRUE	229.349	0.437461	0.172168	0.596311	FALSE	27.2996	1.03066	6.07274e-05	0.00186673	TRUE	183.548	0.889537	0.00202864	0.0200002
F3	2152	ENSG00000117525	coagulation factor III_ tissue factor	3580.76	-1.36372		1.77505e-62	2.71627e-59	TRUE	5081.86	-0.22024	0.00871854	0.0548616	FALSE	2240.47	-0.329588	5.87792e-05	0.00181432	FALSE	3661	0.819034	6.99867e-21	8.90067e-19
TRAM1	23471	ENSG00000067167	translocation associated membrane protein 1	18400	-1.36574		5.4998e-44	4.20804e-41	TRUE	16575.3	-1.49804	5.44708e-68	2.75828e-65	TRUE	17227.9	-1.24054	5.56878e-56	1.02722e-52	TRUE	15638.4	-1.38652	1.02971e-77	1.08131e-74
LINC00472	NA	ENSG00000233237	long intergenic non-protein coding RNA 472	37.1047	-1.37394		5.27893e-06	0.000135671	TRUE	51.1114	-0.450503	0.212255	0.687018	FALSE	26.6537	-0.987629	0.000123318	0.00341293	FALSE	36.2089	0.107344	0.749525	0.989335
PRR5L	79899	ENSG00000135362	proline rich 5 like	93.2877	-1.37644		2.72317e-06	7.55943e-05	TRUE	112.925	-1.45898	1.58286e-08	3.29333e-07	TRUE	32.9524	-0.00778985	0.975634	0.994991	FALSE	51.6132	0.0641226	0.829884	0.989335
PRAG1	157285	ENSG00000275342	PEAK1 related_ kinase-activating pseudokinase 1	867.05	-1.37985		2.76909e-30	1.00691e-27	TRUE	961.234	-1.30891	3.19163e-33	5.15504e-31	TRUE	755.098	-1.09069	2.24426e-19	6.48948e-17	TRUE	836.911	-1.02167	3.40762e-20	4.09293e-18
DYSF	8291	ENSG00000135636	dysferlin	799.8	-1.38841		2.45307e-16	3.32441e-14	TRUE	836.663	-1.49654	3.75003e-15	1.72207e-13	TRUE	499.035	-0.453012	0.00220295	0.038793	FALSE	525.613	-0.606786	6.91005e-07	1.67087e-05
PIK3IP1	113791	ENSG00000100100	phosphoinositide-3-kinase interacting protein 1	39.6917	-1.39754		5.50382e-07	1.79674e-05	TRUE	42.4595	-0.856075	0.0113832	0.0686876	FALSE	17.0912	-0.113307	0.656039	0.989671	FALSE	28.591	-0.167687	0.610785	0.989335
TMEM56-RWDD3	100527978	ENSG00000271092	TMEM56-RWDD3 readthrough	83.9686	-1.40219		4.16198e-08	1.72132e-06	TRUE	48.6448	0.425692	0.234991	0.73527	FALSE	97.2651	-0.955933	0.000196109	0.00507353	FALSE	92.4931	-0.69165	0.0314993	0.190918
HTRA3	94031	ENSG00000170801	HtrA serine peptidase 3	63.6026	-1.4062		1.4176e-07	5.24299e-06	TRUE	62.66	-1.49575	7.19735e-09	1.56802e-07	TRUE	49.6076	-0.97202	5.59564e-05	0.00174059	FALSE	53.5607	-1.16628	8.85548e-06	0.000170316
FBXL21	NA	ENSG00000164616	F-box and leucine rich repeat protein 21 (gene/pseudogene)	39.2401	-1.41936		1.62168e-06	4.71931e-05	TRUE	40.7121	-1.53973	5.76858e-07	9.36164e-06	TRUE	22.6658	-0.590937	0.0205088	0.216918	FALSE	33.1285	-1.09806	0.000385996	0.00484385
TCHH	7062	ENSG00000159450	trichohyalin	84.0509	-1.42151		3.64738e-09	1.85789e-07	TRUE	119.563	-1.97513	1.99626e-18	1.26786e-16	TRUE	26.8817	0.662274	0.00991736	0.125729	FALSE	33.6282	0.590396	0.0476661	0.263526
RNF165	494470	ENSG00000141622	ring finger protein 165	104.521	-1.42491		4.40547e-07	1.47758e-05	TRUE	95.9415	-1.16966	5.86664e-06	7.91058e-05	TRUE	94.8413	-1.13743	6.45064e-06	0.00025839	TRUE	123.32	-1.47102	4.04978e-08	1.25714e-06
PCDHA12	56137	ENSG00000251664	protocadherin alpha 12	294.256	-1.42669		2.388e-20	4.87231e-18	TRUE	344.748	-1.5401	1.36923e-29	1.90029e-27	TRUE	249.903	-1.083	3.62756e-12	5.03113e-10	TRUE	308.167	-1.30641	1.38722e-18	1.47185e-16
CACNG7	59284	ENSG00000105605	calcium voltage-gated channel auxiliary subunit gamma 7	61.4512	-1.4371		2.11037e-06	6.00817e-05	TRUE	56.3506	-2.4429	9.11897e-12	2.89581e-10	TRUE	9.14652	0.237623	0.238696	0.985779	FALSE	8.44769	-0.207879	0.510007	0.989335
DCLK2	166614	ENSG00000170390	doublecortin like kinase 2	163.404	-1.43976		3.27834e-07	1.12524e-05	TRUE	146.516	-2.05189	4.26307e-20	3.07796e-18	TRUE	88.0833	-0.465923	0.0700318	0.507138	FALSE	102.914	-1.26559	6.37692e-06	0.000126554
SPSB4	92369	ENSG00000175093	splA/ryanodine receptor domain and SOCS box containing 4	32.0491	-1.43987		1.38183e-06	4.11258e-05	TRUE	63.18	-1.99518	6.93299e-13	2.5321e-11	TRUE	32.3127	-1.06339	3.19192e-05	0.00106374	TRUE	52.3528	-1.63021	2.57164e-09	9.67431e-08
COL12A1	1303	ENSG00000111799	collagen type XII alpha 1 chain	4044.82	-1.45126		3.43233e-40	2.24723e-37	TRUE	4013.51	-1.18544	5.27844e-20	3.7675e-18	TRUE	3086.84	-0.914683	3.44343e-24	1.49453e-21	FALSE	3300.71	-0.759294	4.3553e-07	1.10473e-05
CHSY1	22856	ENSG00000131873	chondroitin sulfate synthase 1	2402.51	-1.4657		3.8715e-08	1.6139e-06	TRUE	2462.76	-0.0636033	0.862322	0.987461	FALSE	2048.62	-1.48841	1.54772e-18	4.13756e-16	TRUE	2806.36	-0.250362	0.453784	0.989335
COL4A2	1284	ENSG00000134871	collagen type IV alpha 2 chain	8332.23	-1.47715		1.2978e-31	5.07054e-29	TRUE	8329.27	-1.59062	5.09583e-102	5.02503e-99	TRUE	5454.81	-0.606656	1.87963e-06	8.79993e-05	FALSE	5561.91	-0.7479	5.29184e-13	3.35338e-11
AC027307.2	NA	ENSG00000267317		35.3993	-1.48292		1.49437e-07	5.49922e-06	TRUE	31.883	-1.39346	2.04736e-05	0.000246683	TRUE	21.2095	-0.615164	0.0167812	0.186643	FALSE	25.2028	-0.91751	0.00453796	0.0398633
FBN1	2200	ENSG00000166147	fibrillin 1	331.101	-1.50312		1.70459e-09	9.11251e-08	TRUE	301.383	-1.70938	7.70172e-11	2.17318e-09	TRUE	163.09	-0.285611	0.243324	0.989671	FALSE	191.07	-1.0336	2.06823e-09	7.82055e-08
OLFML2A	169611	ENSG00000185585	olfactomedin like 2A	315.6	-1.50864		2.21573e-14	2.36555e-12	TRUE	346.865	-2.01204	5.30262e-43	1.31589e-40	TRUE	152.992	-0.0923231	0.611865	0.989671	FALSE	147.112	-0.278946	0.149478	0.600166
ROR2	4920	ENSG00000169071	receptor tyrosine kinase like orphan receptor 2	119.214	-1.51753		5.18737e-07	1.70404e-05	TRUE	155.428	-1.50141	5.31375e-05	0.00058495	TRUE	39.5999	-0.289665	0.222561	0.957963	FALSE	35.2959	-0.575332	0.0832594	0.399911
HES7	84667	ENSG00000179111	hes family bHLH transcription factor 7	69.4626	-1.51896		9.38861e-10	5.22434e-08	TRUE	69.2982	-1.60696	4.7852e-10	1.24177e-08	TRUE	73.813	-1.36333	1.68519e-08	1.23598e-06	TRUE	57.8579	-1.24509	1.74314e-06	3.9161e-05
SOX7	83595	ENSG00000171056	SRY-box 7	48.4216	-1.52609		1.40367e-08	6.34865e-07	TRUE	59.9534	-1.48827	5.9552e-08	1.12533e-06	TRUE	24.7619	-0.396421	0.123086	0.713081	FALSE	27.0681	-0.000484659	0.998782	0.999517
NPR1	4881	ENSG00000169418	natriuretic peptide receptor 1	63.1169	-1.54092		3.62926e-09	1.85122e-07	TRUE	64.8146	-1.57238	8.40668e-09	1.81147e-07	TRUE	41.7886	-0.811651	0.00101192	0.020411	FALSE	41.8638	-0.760335	0.00816173	0.0639336
TGFB2-OT1	NA	ENSG00000281453	TGFB2 overlapping transcript 1	378.855	-1.54271		5.59406e-16	7.33741e-14	TRUE	375.171	-0.888582	2.00582e-09	4.75408e-08	FALSE	317.569	-1.2939	7.73875e-22	2.77183e-19	TRUE	330.648	-0.610298	1.8603e-05	0.000332879
TMEM255B	348013	ENSG00000184497	transmembrane protein 255B	60.5851	-1.5596		4.81465e-10	2.8337e-08	TRUE	55.9922	-0.733482	0.0277125	0.14467	FALSE	41.1547	-0.807825	0.00104346	0.0209669	FALSE	34.248	0.1606	0.619399	0.989335
LOXL2	4017	ENSG00000134013	lysyl oxidase like 2	18711	-1.59064		3.91409e-66	6.53405e-63	TRUE	17155.1	-1.77365	2.1832e-68	1.13623e-65	TRUE	14994.5	-1.14214	8.09867e-30	4.77679e-27	TRUE	14009	-1.39797	1.39481e-64	1.25036e-61
ARHGAP20	57569	ENSG00000137727	Rho GTPase activating protein 20	36.2448	-1.59395		2.45448e-08	1.06301e-06	TRUE	42.8524	-1.4413	5.39836e-06	7.33456e-05	TRUE	42.1725	-1.53447	1.31192e-09	1.16344e-07	TRUE	61.5719	-1.94104	4.21507e-12	2.40187e-10
WNT5B	81029	ENSG00000111186	Wnt family member 5B	450.969	-1.59926		1.0309e-18	1.78589e-16	TRUE	448.825	-1.56791	4.5787e-21	3.64274e-19	TRUE	300.504	-0.861845	5.92808e-08	3.91232e-06	FALSE	319.254	-0.876458	4.81101e-06	9.76328e-05
FOXL2	668	ENSG00000183770	forkhead box L2	44.3257	-1.63525		5.57932e-09	2.73208e-07	TRUE	51.4128	-2.18404	5.68937e-13	2.10872e-11	TRUE	13.3239	0.0704001	0.779827	0.989671	FALSE	13.0468	-0.00620486	0.985285	0.995113
SLC18A2	6571	ENSG00000165646	solute carrier family 18 member A2	50.5316	-1.64272		1.15002e-08	5.28604e-07	TRUE	55.4115	-2.02254	1.71838e-12	6.03477e-11	TRUE	44.5165	-1.45033	4.75289e-09	3.87929e-07	TRUE	46.2693	-1.66734	2.92557e-09	1.09053e-07
ZNF853	54753	ENSG00000236609	zinc finger protein 853	77.3105	-1.65038		1.3686e-12	1.18546e-10	TRUE	84.0102	-1.75024	1.01331e-11	3.20971e-10	TRUE	81.0663	-1.54712	7.43718e-12	9.90514e-10	TRUE	83.5422	-1.68828	1.00582e-11	5.54239e-10
OLFM1	10439	ENSG00000130558	olfactomedin 1	70.2757	-1.6899		7.89681e-09	3.74701e-07	TRUE	71.3747	-2.48942	2.0387e-19	1.40689e-17	TRUE	47.1513	-1.04396	4.88835e-05	0.00155041	TRUE	36.7836	-1.33575	9.65771e-06	0.000183822
PRRT2	112476	ENSG00000167371	proline rich transmembrane protein 2	564.084	-1.74085		3.91467e-09	1.98304e-07	TRUE	65.2884	-0.730625	0.0262661	0.138528	FALSE	208.329	-0.277312	0.0625698	0.470607	FALSE	239.947	-0.70843	0.00977662	0.0744417
RNF212	285498	ENSG00000178222	ring finger protein 212	974.724	-1.75423		9.9549e-76	2.28502e-72	TRUE	1016.72	-1.85259	1.92804e-46	5.43214e-44	TRUE	498.644	-0.343651	0.00929895	0.119992	FALSE	526.347	-0.525844	0.000181988	0.00252503
COL4A5	1287	ENSG00000188153	collagen type IV alpha 5 chain	183.954	-1.75561		4.31779e-16	5.74548e-14	TRUE	197.63	-0.79169	0.0343375	0.172341	FALSE	404.36	-3.03395	4.70317e-87	3.47019e-83	TRUE	384.141	-1.21254	0.000305823	0.0039511
BICC1	80114	ENSG00000122870	BicC family RNA binding protein 1	2334.15	-1.76041		4.59926e-108	1.8768e-104	TRUE	2113.62	-1.70155	2.00659e-72	1.15679e-69	TRUE	1396.09	-0.717947	8.75384e-17	2.07017e-14	FALSE	1288.72	-0.695637	3.33416e-17	3.18296e-15
ZNF300	91975	ENSG00000145908	zinc finger protein 300	163.933	-1.76627		1.22441e-20	2.56958e-18	TRUE	162.938	-1.24938	2.46696e-11	7.46705e-10	TRUE	33.5741	2.15852	4.65555e-17	1.12257e-14	TRUE	46.2074	3.44744	2.02641e-26	3.90702e-24
SLFNL1-AS1	NA	ENSG00000281207	SLFNL1 antisense RNA 1	153.657	-1.77075		1.89882e-17	2.94246e-15	TRUE	195.624	-1.19776	1.4601e-08	3.04901e-07	TRUE	83.6017	-0.64533	0.00319747	0.0525672	FALSE	111.273	0.0237187	0.920988	0.989335
TGFB2	7042	ENSG00000092969	transforming growth factor beta 2	2396.25	-1.7914		1.78714e-66	3.12545e-63	TRUE	2267.87	-1.23546	1.4211e-34	2.36674e-32	TRUE	1974.17	-1.42141	2.06506e-45	2.72086e-42	TRUE	1984.64	-0.961769	2.31063e-28	5.02515e-26
MATN2	4147	ENSG00000132561	matrilin 2	1293.87	-1.79157		6.11253e-31	2.2907e-28	TRUE	1201.08	-2.04502	1.26026e-30	1.77536e-28	TRUE	1376.43	-1.86791	2.30292e-39	2.07218e-36	TRUE	1249.29	-2.09309	1.88298e-35	5.44938e-33
KISS1R	84634	ENSG00000116014	KISS1 receptor	82.2305	-1.79496		5.63994e-14	5.70612e-12	TRUE	87.9349	-1.93148	4.17221e-16	2.11272e-14	TRUE	45.8034	-0.723068	0.0032652	0.0534901	FALSE	48.8432	-0.843623	0.00161117	0.0164309
PTPRU	10076	ENSG00000060656	protein tyrosine phosphatase_ receptor type U	457.678	-1.82803		1.98003e-33	8.76128e-31	TRUE	481.086	-1.91727	2.90986e-12	9.97605e-11	TRUE	249.357	-0.659385	3.60291e-05	0.00118065	FALSE	352.241	-1.39087	1.46908e-07	4.10604e-06
PAPSS2	9060	ENSG00000198682	3'-phosphoadenosine 5'-phosphosulfate synthase 2	2332.27	-1.83773		7.46411e-49	6.85317e-46	TRUE	2142.28	-1.87961	7.00565e-41	1.62047e-38	TRUE	1003.4	-0.0788424	0.548168	0.989671	FALSE	985.664	-0.294255	0.0394336	0.226992
COL4A1	1282	ENSG00000187498	collagen type IV alpha 1 chain	3637.58	-1.84307		6.12503e-27	1.87457e-24	TRUE	3651.33	-2.1463	8.69985e-56	3.46809e-53	TRUE	2028.71	-0.767722	2.18171e-06	0.000100588	FALSE	1984.77	-0.996718	2.03026e-10	9.07788e-09
NDRG1	10397	ENSG00000104419	N-myc downstream regulated 1	4220.95	-1.8527		1.96941e-56	2.33318e-53	TRUE	4059.03	-2.03618	1.35111e-58	5.75326e-56	TRUE	2171.48	-0.538975	1.33315e-09	1.17898e-07	FALSE	1994.63	-0.634158	4.28002e-05	0.000706959
C14orf132	56967	ENSG00000227051	chromosome 14 open reading frame 132	235.794	-1.86692		8.63764e-16	1.11307e-13	TRUE	215.934	-1.60617	4.1543e-09	9.41173e-08	TRUE	152.543	-1.08177	1.88409e-06	8.80962e-05	TRUE	209.626	-1.51862	4.53818e-09	1.63526e-07
MCAM	4162	ENSG00000076706	melanoma cell adhesion molecule	1658.2	-1.88121		2.12012e-32	8.74871e-30	TRUE	1718.89	-1.94247	3.42562e-25	3.62613e-23	TRUE	661.214	-0.0410303	0.792924	0.989671	FALSE	662.85	-0.0239916	0.874231	0.989335
ANKRD1	27063	ENSG00000148677	ankyrin repeat domain 1	3024.69	-1.89322		3.88767e-32	1.55194e-29	TRUE	4853.35	-0.652332	5.10675e-09	1.13973e-07	FALSE	2140.71	-1.30488	4.06341e-24	1.74311e-21	TRUE	3717.6	0.0253127	0.758382	0.989335
LIMS2	55679	ENSG00000072163	LIM zinc finger domain containing 2	194.978	-1.90906		7.98776e-22	1.8221e-19	TRUE	207.14	-1.89094	2.46234e-25	2.6514e-23	TRUE	163.838	-1.44575	1.1346e-11	1.47908e-09	TRUE	186.428	-1.61709	2.91709e-14	2.19702e-12
GACAT2	NA	ENSG00000265962	gastric cancer associated transcript 2 (non-protein coding)	89.7609	-1.91561		2.91951e-15	3.51547e-13	TRUE	82.9222	-2.21865	3.48793e-14	1.46854e-12	TRUE	62.0447	-1.17871	8.7263e-07	4.45887e-05	TRUE	46.0679	-1.30206	5.81701e-06	0.000116511
SH3RF3	344558	ENSG00000172985	SH3 domain containing ring finger 3	159.035	-1.93006		2.63407e-24	6.62596e-22	TRUE	138.635	-1.92455	2.02299e-20	1.49813e-18	TRUE	97.0665	-0.99971	6.72865e-07	3.52104e-05	FALSE	84.6217	-0.988001	3.14317e-05	0.000538573
PADI2	11240	ENSG00000117115	peptidyl arginine deiminase 2	747.906	-1.94987		2.2354e-19	4.04419e-17	TRUE	745.46	-2.1391	8.04602e-21	6.2165e-19	TRUE	376.78	-0.841374	4.22664e-06	0.000179229	FALSE	368.871	-0.98657	1.3291e-08	4.4248e-07
GIPC3	126326	ENSG00000179855	GIPC PDZ domain containing family member 3	105.011	-1.9742		2.38175e-18	3.97601e-16	TRUE	104.41	-2.32318	1.24415e-17	7.33032e-16	TRUE	75.1148	-1.2924	1.37644e-08	1.03421e-06	TRUE	68.2962	-1.63629	7.63617e-10	3.08417e-08
SUSD5	26032	ENSG00000173705	sushi domain containing 5	174.361	-1.98664		1.01586e-19	1.9035e-17	TRUE	170.254	-2.45809	4.65199e-32	7.05747e-30	TRUE	88.8358	-0.797148	0.00043196	0.0100037	FALSE	68.1026	-0.8074	0.00177514	0.0178261
ZC4H2	55906	ENSG00000126970	zinc finger C4H2-type containing	106.756	-1.9911		2.90785e-13	2.70364e-11	TRUE	96.8827	-1.87712	1.02304e-07	1.86637e-06	TRUE	85.7951	-1.48848	2.47536e-09	2.09933e-07	TRUE	76.2687	-1.43341	1.41806e-05	0.000260858
PRAF2	11230	ENSG00000243279	PRA1 domain family member 2	269.171	-2.04783		6.374e-21	1.3934e-18	TRUE	235.874	-2.08587	6.01454e-36	1.08354e-33	TRUE	222.026	-1.65026	2.34208e-15	4.77371e-13	TRUE	245.73	-2.12581	7.94358e-38	2.51688e-35
TKTL1	8277	ENSG00000007350	transketolase like 1	409.039	-2.05889		1.5899e-32	6.71156e-30	TRUE	401.006	-2.36007	8.25759e-71	4.68831e-68	TRUE	555.195	-2.48823	1.4195e-56	2.90935e-53	TRUE	528.112	-2.78055	7.40178e-97	9.71589e-94
UBL3	5412	ENSG00000122042	ubiquitin like 3	3148.82	-2.07484		1.1464e-98	3.50856e-95	TRUE	2703.61	-1.98921	8.84801e-116	1.22797e-112	TRUE	1267.1	-0.213736	0.0501518	0.408072	FALSE	1143.99	-0.180176	0.04827	0.266024
THBS1	7057	ENSG00000137801	thrombospondin 1	8094.04	-2.07998		1.76249e-65	2.81432e-62	TRUE	7833.53	-1.5619	9.53917e-38	1.89128e-35	TRUE	4027.41	-0.738457	5.411e-08	3.58389e-06	FALSE	4871.28	-0.559018	0.000816613	0.00922366
INPP4B	8821	ENSG00000109452	inositol polyphosphate-4-phosphatase type II B	347.95	-2.13265		6.53552e-22	1.50958e-19	TRUE	334.434	-1.93326	5.45119e-26	6.04341e-24	TRUE	97.2352	0.103363	0.645301	0.989671	FALSE	106.71	0.508664	0.0410324	0.233851
KRBOX1	100506243	ENSG00000240747	KRAB box domain containing 1	198.916	-2.14693		2.30676e-32	9.30966e-30	TRUE	195.82	-2.46077	1.07925e-41	2.57591e-39	TRUE	177.785	-1.78975	1.95968e-19	5.78372e-17	TRUE	184.253	-2.25496	2.31952e-27	4.65855e-25
SYT16	83851	ENSG00000139973	synaptotagmin 16	110.11	-2.15089		1.23362e-17	1.92791e-15	TRUE	139.863	-1.58669	5.21695e-08	9.93341e-07	TRUE	33.2247	-0.284964	0.260034	0.989671	FALSE	47.9411	0.366205	0.255411	0.82591
EPAS1	2034	ENSG00000116016	endothelial PAS domain protein 1	8663.01	-2.16871		2.58167e-154	1.89629e-150	TRUE	7166.23	-1.88889	1.02516e-54	3.91989e-52	TRUE	4672.01	-1.00074	1.06666e-37	8.19815e-35	TRUE	4642.6	-1.05975	4.32556e-19	4.7036e-17
RCOR2	283248	ENSG00000167771	REST corepressor 2	121.187	-2.20978		3.66691e-14	3.84775e-12	TRUE	41.9149	0.23804	0.52412	0.987106	FALSE	56.0246	-0.621878	0.00751112	0.101725	FALSE	67.5636	-0.161548	0.54469	0.989335
ARHGAP24	83478	ENSG00000138639	Rho GTPase activating protein 24	203.272	-2.22119		1.0464e-20	2.23431e-18	TRUE	115.445	-1.84415	3.76642e-11	1.10868e-09	TRUE	34.3622	0.904983	0.000406126	0.00951288	FALSE	28.5787	0.598508	0.0742096	0.368631
PXDN	7837	ENSG00000130508	peroxidasin	1556.71	-2.40098		2.57197e-45	2.00975e-42	TRUE	1572.18	-2.18664	1.08866e-83	7.28469e-81	TRUE	262.352	1.61625	2.0498e-12	2.94246e-10	TRUE	307.493	2.77771	3.55266e-47	1.81353e-44
IGFBP3	3486	ENSG00000146674	insulin like growth factor binding protein 3	12404.5	-2.43435		6.95535e-194	8.51474e-190	TRUE	12637.3	-2.65553	4.74991e-303	5.93295e-299	TRUE	5002.16	-0.68846	1.49406e-09	1.31235e-07	FALSE	4961.16	-0.911837	6.87987e-20	8.02739e-18
TUBB2B	347733	ENSG00000137285	tubulin beta 2B class IIb	141.826	-2.63369		1.12996e-25	3.16786e-23	TRUE	157.223	-2.20114	4.46871e-18	2.77238e-16	TRUE	37.7382	-0.539848	0.0358206	0.322552	FALSE	52.0979	-0.192296	0.559583	0.989335
FSTL1	11167	ENSG00000163430	follistatin like 1	1490.09	-2.79359		9.6073e-92	2.71414e-88	TRUE	1354.38	-1.65624	8.40484e-06	0.000109749	TRUE	327.446	0.0894885	0.669533	0.989671	FALSE	289.772	0.0152974	0.963426	0.991079
ADAMTS12	81792	ENSG00000151388	ADAM metallopeptidase with thrombospondin type 1 motif 12	171.47	-2.84723		5.11898e-42	3.54716e-39	TRUE	152.018	-3.70079	8.58307e-44	2.20291e-41	TRUE	41.2909	-0.434441	0.0840377	0.571909	FALSE	38.2413	-1.41026	1.11287e-05	0.000209864
SEMA3E	9723	ENSG00000170381	semaphorin 3E	161.257	-3.22275		1.34794e-38	7.85784e-36	TRUE	161.338	-2.80087	2.44245e-17	1.39094e-15	TRUE	35.7476	-0.546685	0.0241956	0.245749	FALSE	42.6375	-0.830195	0.013596	0.0975613
KIF1A	547	ENSG00000130294	kinesin family member 1A	364.151	-3.2788		7.02267e-47	5.8617e-44	TRUE	409.796	-2.99989	1.28784e-70	7.20269e-68	TRUE	72.6303	-0.770216	0.00198559	0.035698	FALSE	154.653	-1.16368	1.81795e-05	0.000326413
SDC2	6383	ENSG00000169439	syndecan 2	238.906	-3.48764		2.77552e-72	5.36493e-69	TRUE	254.868	-3.4679	1.09249e-75	6.60286e-73	TRUE	77.276	-1.35991	3.45159e-08	2.40711e-06	TRUE	91.9898	-1.69373	2.48068e-11	1.27162e-09
ADM	133	ENSG00000148926	adrenomedullin	620.112	-4.53506		4.32283e-117	1.9845e-113	TRUE	737.325	-2.53191	3.66204e-44	9.52944e-42	TRUE	35.8354	-0.153229	0.546369	0.989671	FALSE	118.597	1.6298	4.60452e-08	1.41501e-06
GLUD1P2	NA	ENSG00000265366	glutamate dehydrogenase 1 pseudogene 2	266.016	-4.87355		1.5996e-87	4.1962e-84	TRUE	234.925	0.0567183	0.788695	0.987106	FALSE	140.376	-0.405551	0.0186647	0.202404	FALSE	188.62	0.135295	0.476407	0.989335
